# Supplementary material for: A new leafminer on grapevine and Rhoicissus (Vitaceae) in South Africa within an expanded generic concept of Holocacista (Insecta, Lepidoptera, Heliozelidae)
Source: Zookeys. 2015 Jun 8;(507):41–97. doi: 10.3897/zookeys.507.9536 (PMC4490219; doi:10.3897/zookeys.507.9536)
Supplement: XML Treatment for Holocacista [file zookeys.507.9536-treatment1.xml]

<!DOCTYPE tp:taxon-treatment
  PUBLIC "-//TaxonX//DTD Taxonomic Treatment Publishing DTD v0 20100105//EN" "tax-treatment-NSO.dtd">
<tp:taxon-treatment xmlns:tp="http://www.plazi.org/taxpub"><tp:treatment-meta><kwd-group><label>Taxon classification</label><kwd><named-content content-type="kingdom">Animalia</named-content></kwd><kwd><named-content content-type="order">Lepidoptera</named-content></kwd><kwd><named-content content-type="family">Heliozelidae</named-content></kwd></kwd-group><mixed-citation publication-type="journal"><person-group><name><surname>van Nieukerken</surname><given-names>Erik J.</given-names></name><name><surname>Geertsema</surname><given-names>Henk</given-names></name></person-group><article-title>A new leafminer on grapevine and <italic><tp:taxon-name><tp:taxon-name-part taxon-name-part-type="genus">Rhoicissus</tp:taxon-name-part></tp:taxon-name></italic> (<tp:taxon-name><tp:taxon-name-part taxon-name-part-type="family">Vitaceae</tp:taxon-name-part></tp:taxon-name>) in South Africa within an expanded generic concept of <italic><tp:taxon-name><tp:taxon-name-part taxon-name-part-type="genus">Holocacista</tp:taxon-name-part></tp:taxon-name></italic> (<tp:taxon-name><tp:taxon-name-part taxon-name-part-type="class">Insecta</tp:taxon-name-part></tp:taxon-name>, <tp:taxon-name><tp:taxon-name-part taxon-name-part-type="order">Lepidoptera</tp:taxon-name-part></tp:taxon-name>, <tp:taxon-name><tp:taxon-name-part taxon-name-part-type="family">Heliozelidae</tp:taxon-name-part></tp:taxon-name>)</article-title><source>Zookeys</source><day>8</day><month>6</month><year>2015</year><volume>2015</volume><issue>507</issue><fpage>41</fpage><lpage>97</lpage><pub-id pub-id-type="doi">10.3897/zookeys.507.9536</pub-id></mixed-citation></tp:treatment-meta><tp:nomenclature><label>Genus</label><tp:taxon-name>
                        <tp:taxon-name-part taxon-name-part-type="genus">Holocacista</tp:taxon-name-part>
                    </tp:taxon-name><tp:taxon-authority>Walsingham &amp; Durrant</tp:taxon-authority><tp:nomenclature-citation-list><tp:nomenclature-citation><tp:taxon-name><tp:taxon-name-part taxon-name-part-type="genus">Holocacista</tp:taxon-name-part></tp:taxon-name><comment> Walsingham &amp; Durrant, in <xref ref-type="bibr" rid="B45">Walsingham 1909</xref>: xxix. Type species (by original designation and monotypy): <italic><tp:taxon-name><tp:taxon-name-part taxon-name-part-type="genus">Elachista</tp:taxon-name-part> <tp:taxon-name-part taxon-name-part-type="species">rivillei</tp:taxon-name-part></tp:taxon-name></italic> Stainton, 1855: 89.</comment></tp:nomenclature-citation><tp:nomenclature-citation><tp:taxon-name><tp:taxon-name-part taxon-name-part-type="genus">Holocacista</tp:taxon-name-part></tp:taxon-name><comment>; <xref ref-type="bibr" rid="B29">Nielsen (1980)</xref>: 105 [re-description in unpublished thesis].</comment></tp:nomenclature-citation></tp:nomenclature-citation-list></tp:nomenclature><tp:treatment-sec sec-type="Differential diagnosis"><title>Differential diagnosis.</title><p>Very small moths, wingspan between 3 and 5 mm, usually with a pattern of metallic-silvery spots, but in some species not metallic, typically comprising a dorsal and costal spot at 1/4 sometimes united into a fascia and a postmedial fascia, which also may be broken into two spots. In some species part of this pattern is absent. Males never with androconial scales or hair-pencils. Separated from externally somewhat similar <italic><tp:taxon-name><tp:taxon-name-part taxon-name-part-type="genus">Antispila</tp:taxon-name-part></tp:taxon-name></italic> species by the reduced venation (Figs <xref ref-type="fig" rid="F5">29</xref>–<xref ref-type="fig" rid="F6">34</xref>); in <italic><tp:taxon-name><tp:taxon-name-part taxon-name-part-type="genus">Antispila</tp:taxon-name-part></tp:taxon-name></italic> the discoidal cell is present and more veins are retained (Fig. <xref ref-type="fig" rid="F6">35</xref>); also most <italic><tp:taxon-name><tp:taxon-name-part taxon-name-part-type="genus">Antispila</tp:taxon-name-part></tp:taxon-name></italic> species are larger and have more antennal segments. Separated from most <italic><tp:taxon-name><tp:taxon-name-part taxon-name-part-type="genus">Heliozela</tp:taxon-name-part></tp:taxon-name></italic> species by more extensive colour pattern, the few <italic><tp:taxon-name><tp:taxon-name-part taxon-name-part-type="genus">Heliozela</tp:taxon-name-part></tp:taxon-name></italic> that do have more spots can be separated also by the venation with discoidal cell (Fig. <xref ref-type="fig" rid="F6">36</xref>), also <italic><tp:taxon-name><tp:taxon-name-part taxon-name-part-type="genus">Heliozela</tp:taxon-name-part></tp:taxon-name></italic> species have more antennal segments. Species of <italic><tp:taxon-name><tp:taxon-name-part taxon-name-part-type="genus">Antispilina</tp:taxon-name-part></tp:taxon-name></italic> and some in the <tp:taxon-name>“<tp:taxon-name-part taxon-name-part-type="genus">Antispila</tp:taxon-name-part>” <tp:taxon-name-part taxon-name-part-type="species">ampelopsifoliella</tp:taxon-name-part></tp:taxon-name> group have a very similar venation and are more difficult to separate; most <italic><tp:taxon-name><tp:taxon-name-part taxon-name-part-type="genus">Holocacista</tp:taxon-name-part></tp:taxon-name></italic> differ in the male genitalia by the usually long appendix on the phallus, moreover they have a small epiphysis, which is absent in the other genera with reduced venation.</p></tp:treatment-sec><tp:treatment-sec sec-type="Description"><title>Description.</title><p><bold>Adults.</bold> Very small moths, forewing length ca. 1.5–2.5 mm (wingspan ca. 3–5 mm).</p><!--PageBreak--><p><italic>Head</italic> (Figs <xref ref-type="fig" rid="F4">21–24</xref>). Almost oval in outline. Eyes in latero-ventral position,  ventral margin not reaching lower margin of head. Eye phragma narrow, weakly melanised. No sutures present. Anterior tentorial arms very slender, prominently curved laterally before converging towards frons. Vestiture comprising lamellar scales, firmly appressed on head, in dry specimens scales on vertex sometimes raised, probably an artefact as a result of drying. Mouthparts: labrum narrow, pilifers absent. Mandibles small, as long as broad, relatively well sclerotised (Fig. <xref ref-type="fig" rid="F4">23</xref>). Maxilla with galea well developed and longer than head; maxillary palp reduced to a single segment. Labial palp well developed, 3-segmented, drooping, slightly shorter than head capsule; distal segment from slightly longer to 1.5× second segment; depression for Organ von Rath not seen. Antenna (Fig. <xref ref-type="fig" rid="F4">24</xref>) ca. half length of forewing with 14–20 segments [best counted in denuded specimens on slides], no sexual dimorphism. Scape and pedicel of equal length, slightly shorter than flagellomeres. Flagellomeres cylindrical, longer than wide, each with two annuli of scales, often differently coloured, resulting in visible dark and pale rings from above. Pecten present, but not easily visible; <xref ref-type="bibr" rid="B29">Nielsen (1980)</xref> counted 4–6 hairs in <italic><tp:taxon-name><tp:taxon-name-part taxon-name-part-type="genus">Holocacista</tp:taxon-name-part> <tp:taxon-name-part taxon-name-part-type="species">rivillei</tp:taxon-name-part></tp:taxon-name></italic>.</p><p><italic>Thorax</italic>. Vestiture of appressed lamellar scales, usually concolorous with ground colour of forewings. Foreleg with small but distinct epiphysis of about 36–48 μm in <italic><tp:taxon-name><tp:taxon-name-part taxon-name-part-type="genus">Holocacista</tp:taxon-name-part> <tp:taxon-name-part taxon-name-part-type="species">rivillei</tp:taxon-name-part></tp:taxon-name></italic> (Fig. <xref ref-type="fig" rid="F4">26</xref>) to 50–82 µm in <italic><tp:taxon-name><tp:taxon-name-part taxon-name-part-type="genus">Holocacista</tp:taxon-name-part> <tp:taxon-name-part taxon-name-part-type="species">capensis</tp:taxon-name-part></tp:taxon-name></italic> (Fig. <xref ref-type="fig" rid="F4">25</xref>), distinctly smaller than in <italic><tp:taxon-name><tp:taxon-name-part taxon-name-part-type="genus">Heliozela</tp:taxon-name-part></tp:taxon-name></italic> (Fig. <xref ref-type="fig" rid="F4">27</xref>) (150–165 μm in two measured European specimens) and without the microtrichia along the inner side, which probably serve as antennal cleaning apparatus. In <italic><tp:taxon-name><tp:taxon-name-part taxon-name-part-type="genus">Antispila</tp:taxon-name-part></tp:taxon-name></italic>, <italic><tp:taxon-name><tp:taxon-name-part taxon-name-part-type="genus">Antispilina</tp:taxon-name-part></tp:taxon-name></italic> (Fig. <xref ref-type="fig" rid="F4">28</xref>) and <italic><tp:taxon-name><tp:taxon-name-part taxon-name-part-type="genus">Coptodisca</tp:taxon-name-part></tp:taxon-name></italic> epiphysis completely lacking.</p><p><italic>Wings</italic>. Male retinaculum a series of 7–12 hook-shaped bristles, arising from a thickened serrate portion of Sc. Frenulum in male a strong curved bristle (e.g., Fig. <xref ref-type="fig" rid="F5">30</xref>), in female two bristles present (Figs <xref ref-type="fig" rid="F5">29</xref>, <xref ref-type="fig" rid="F6">34</xref>); no pseudofrenular bristles in male. Humeral field with scattered microtrichia, otherwise restricted on wing membrane to area just posterior of retinaculum, arranged in longitudinal rows. Scale sockets regularly spaced, not in distinct rows.</p><p><italic><tp:taxon-name><tp:taxon-name-part taxon-name-part-type="genus">Venation</tp:taxon-name-part></tp:taxon-name></italic> in forewing (Figs <xref ref-type="fig" rid="F5">29</xref>–<xref ref-type="fig" rid="F6">34</xref>) with Sc to middle of costa. R unbranched, a separate vein, to costa. Rs with M and CuA, ending in 3–4 branches, interpreted as Rs1+2 to costa, Rs3+4 to termen, M and CuA to dorsum; in one species, <italic><tp:taxon-name><tp:taxon-name-part taxon-name-part-type="genus">Holocacista</tp:taxon-name-part></tp:taxon-name></italic> sp. <italic>_Terminalia_SA</italic>, tentatively placed here, Rs+M+Cu even more reduced, with only 2 branches. Hindwing with Sc+R to costa, Rs+ M with 2–3 branches, Rs to costa, 1 or 2 branches of M to termen and dorsum; CuA a separate vein to dorsum.</p><p><italic>Wing pattern</italic> (Figs <xref ref-type="fig" rid="F1">1</xref>–<xref ref-type="fig" rid="F3">16</xref>). On forewing typically comprising a pair of opposite pale, often metallic spots at 1/3 and a similarly coloured fascia or opposite spots at 2/3 on a dark background, brown to black, or brassy and shining. Variation exists in relative size, whether spots are joined to a fascia, or fascia is broken, or spots may be absent (e.g., Figs <xref ref-type="fig" rid="F2">11</xref>, <xref ref-type="fig" rid="F3">14</xref>, <xref ref-type="fig" rid="F3">16</xref>). Many species show sexual dimorphy in pattern, with females having more or larger pale elements than male. Only a single species from Arabian Peninsula has a different pattern with much yellow, probably as an adaptation to the desert habitat (Fig. <xref ref-type="fig" rid="F3">13</xref>). A fringe line often available, with fringe scales pale. Hindwings uniform grey. Androconial scales absent in all species examined.</p><p><italic>Pregenital abdomen</italic>. Abdominal sclerites weakly sclerotised. Anterior sternum II subtriangular, free.</p><!--PageBreak--><p><italic>Male genitalia</italic>. Vinculum (S IX) very long, anteriorly often reaching beyond anterior margin of segment VI, almost cylindrical; tegumen (TIX) narrow, usually with a medial posterior process, probably a composite structure with uncus. Gnathos absent. Valva rather narrow, with stalked pectinifer halfway to inner margin, pecten comprising 6–12 blunt sensilla; transtilla typically with medial anterior projection, sublateral processes long. Phallocrypt (manica) with some to many strongly-sclerotised conical spines, often arranged in an asymmetric fashion, or with many smaller spines. Phallus outer tube often with remarkable ventrally-curved appendix on phallus, or appendices of different sizes and shapes. Juxta present and often bilobed or reduced to narrow ventral process.</p><p><italic>Female genitalia</italic>. SVIII pointed, T VIII deeply indented. Oviscapt with few lateral cusps. Anterior and posterior apophyses subequal in length. Spermathecal papilla usually with circular sclerotisation. Ductus spermathecae with many coils.</p><p><italic>Larva.</italic> Larvae yellow or whitish, usually with darker head capsule. Larva of <italic><tp:taxon-name><tp:taxon-name-part taxon-name-part-type="genus">Holocacista</tp:taxon-name-part> <tp:taxon-name-part taxon-name-part-type="species">rivillei</tp:taxon-name-part></tp:taxon-name></italic> described in detail by <xref ref-type="bibr" rid="B10">Grandi (1931)</xref> and <xref ref-type="bibr" rid="B22">Marchi (1956)</xref>. Head prognathous, legs and prolegs absent, but paired ambulatory calli on T2 and 3 (ventral and dorsal) and fused ventro-medial – calli on A3–6. Larvae with four feeding instars and a fifth non-feeding instar that constructs the case in which it pupates.</p></tp:treatment-sec><tp:treatment-sec sec-type="Biology"><title>Biology.</title><p><bold>Hostplants.</bold> Several species feed on <tp:taxon-name><tp:taxon-name-part taxon-name-part-type="family">Vitaceae</tp:taxon-name-part></tp:taxon-name> and <tp:taxon-name><tp:taxon-name-part taxon-name-part-type="family">Rubiaceae</tp:taxon-name-part></tp:taxon-name>, a few species on <tp:taxon-name><tp:taxon-name-part taxon-name-part-type="family">Anacardiaceae</tp:taxon-name-part></tp:taxon-name>, and single species each on <tp:taxon-name><tp:taxon-name-part taxon-name-part-type="family">Balsaminaceae</tp:taxon-name-part></tp:taxon-name>, <tp:taxon-name><tp:taxon-name-part taxon-name-part-type="family">Dilleniaceae</tp:taxon-name-part></tp:taxon-name>, <tp:taxon-name><tp:taxon-name-part taxon-name-part-type="family">Geraniaceae</tp:taxon-name-part></tp:taxon-name> and <tp:taxon-name><tp:taxon-name-part taxon-name-part-type="family">Plumbaginaceae</tp:taxon-name-part></tp:taxon-name>. A species feeding on <tp:taxon-name><tp:taxon-name-part taxon-name-part-type="family">Combretaceae</tp:taxon-name-part></tp:taxon-name> is tentatively added, but this requires confirmation.</p><p><bold>Life history.</bold> Eggs are inserted in leaf tissue, often near a vein or leaf margin. All species construct leafmines (Figs <xref ref-type="fig" rid="F13">70–75</xref>, <xref ref-type="fig" rid="F14">79</xref>, <xref ref-type="fig" rid="F15">83</xref>–<xref ref-type="fig" rid="F16">93</xref>), usually starting as a narrow linear mine, later usually widening into a blotch, or sometimes remaining an irregularly wide gallery, and cut out an oval shield, comprising the epidermal layers, during the penultimate instar. Frass is deposited in a central line in the mine or filling the mine, later often scattered in the blotch or pushed by the larva to one side. The shields (Figs <xref ref-type="fig" rid="F14">76–78</xref>), later forming the cocoons, are more or less flat, without the raised ridge that is characteristic for <italic><tp:taxon-name><tp:taxon-name-part taxon-name-part-type="genus">Antispila</tp:taxon-name-part></tp:taxon-name></italic>. They attach this cocoon to any surface (trunks, leaves, leaf litter, etc.) where the non-feeding final instar larva pupates. Adults are usually day flying (Figs <xref ref-type="fig" rid="F14">80–82</xref>), and rarely come to light.</p></tp:treatment-sec><tp:treatment-sec sec-type="Distribution"><title>Distribution.</title><p>Mainly Old World tropics and subtropics: Afrotropical, Oriental and Australian regions, north to Taiwan and southern Europe (type species). Some DNA barcodes suggest that the genus also occurs in South and Central America, but no adults have yet been studied from this area.</p></tp:treatment-sec><tp:treatment-sec sec-type="Composition"><title>Composition.</title><p>The species listed in the checklist below, both named ones and unnamed ones, share the external and venation characters described above, and those dissected also the male genitalia characters. Those species that we have been able to sequence form a well-supported clade in a phylogenetic analysis (both Bayesian and Maximum Likelihood) of the <tp:taxon-name><tp:taxon-name-part taxon-name-part-type="family">Heliozelidae</tp:taxon-name-part></tp:taxon-name> based on four genes (unpublished study in progress), as part of a larger clade of genera with reduced venation (including also <!--PageBreak--><italic><tp:taxon-name><tp:taxon-name-part taxon-name-part-type="genus">Antispilina</tp:taxon-name-part></tp:taxon-name></italic> Hering, 1941, <italic><tp:taxon-name><tp:taxon-name-part taxon-name-part-type="genus">Coptodisca</tp:taxon-name-part></tp:taxon-name></italic> Walsingham, 1895 and the <tp:taxon-name>“<tp:taxon-name-part taxon-name-part-type="genus">Antispila</tp:taxon-name-part>” <tp:taxon-name-part taxon-name-part-type="species">ampelopsifoliella</tp:taxon-name-part></tp:taxon-name> group). While checking several Indian species described by Meyrick, we could also change the following generic assignment: <italic><tp:taxon-name><tp:taxon-name-part taxon-name-part-type="genus">Heliozela</tp:taxon-name-part> <tp:taxon-name-part taxon-name-part-type="species">anna</tp:taxon-name-part></tp:taxon-name></italic> (Fletcher, 1920), comb. n. (from <italic><tp:taxon-name><tp:taxon-name-part taxon-name-part-type="genus">Antispila</tp:taxon-name-part></tp:taxon-name></italic>, feeding on <tp:taxon-name><tp:taxon-name-part taxon-name-part-type="family">Myrtaceae</tp:taxon-name-part></tp:taxon-name>) (Figs <xref ref-type="fig" rid="F3">20</xref>, <xref ref-type="fig" rid="F6">36</xref>), whereas the following remain in their original genus: <italic><tp:taxon-name><tp:taxon-name-part taxon-name-part-type="genus">Antispila</tp:taxon-name-part> <tp:taxon-name-part taxon-name-part-type="species">argostoma</tp:taxon-name-part></tp:taxon-name></italic> Meyrick, 1916 (Figs <xref ref-type="fig" rid="F3">18</xref>, <xref ref-type="fig" rid="F6">35</xref>) and <italic><tp:taxon-name><tp:taxon-name-part taxon-name-part-type="genus">Antispila</tp:taxon-name-part> <tp:taxon-name-part taxon-name-part-type="species">aristarcha</tp:taxon-name-part></tp:taxon-name></italic> Meyrick, 1916 (Fig. <xref ref-type="fig" rid="F3">19</xref>), both feeding on <tp:taxon-name><tp:taxon-name-part taxon-name-part-type="family">Vitaceae</tp:taxon-name-part></tp:taxon-name>. While we assign an unnamed species feeding on <italic><tp:taxon-name><tp:taxon-name-part taxon-name-part-type="genus">Impatiens</tp:taxon-name-part></tp:taxon-name></italic> from Vietnam to <italic><tp:taxon-name><tp:taxon-name-part taxon-name-part-type="genus">Holocacista</tp:taxon-name-part></tp:taxon-name></italic> here (Figs <xref ref-type="fig" rid="F3">16</xref>, <xref ref-type="fig" rid="F6">34</xref>), the Indonesian <italic><tp:taxon-name><tp:taxon-name-part taxon-name-part-type="genus">Microplitica</tp:taxon-name-part> <tp:taxon-name-part taxon-name-part-type="species">metadesmia</tp:taxon-name-part></tp:taxon-name></italic> (Meyrick, 1934) that likewise feeds on <italic><tp:taxon-name><tp:taxon-name-part taxon-name-part-type="genus">Impatiens</tp:taxon-name-part></tp:taxon-name></italic>, has a completely different venation, more similar to <italic><tp:taxon-name><tp:taxon-name-part taxon-name-part-type="genus">Heliozela</tp:taxon-name-part></tp:taxon-name></italic> Herrich-Schäffer, 1853. Pending further study of this species and the type species of <italic><tp:taxon-name><tp:taxon-name-part taxon-name-part-type="genus">Microplitica</tp:taxon-name-part></tp:taxon-name></italic> Meyrick, 1935 (<italic><tp:taxon-name><tp:taxon-name-part taxon-name-part-type="genus">Microplitis</tp:taxon-name-part> <tp:taxon-name-part taxon-name-part-type="species">desmophanes</tp:taxon-name-part></tp:taxon-name></italic> Meyrick, 1922), we leave it in <italic><tp:taxon-name><tp:taxon-name-part taxon-name-part-type="genus">Microplitica</tp:taxon-name-part></tp:taxon-name></italic> for now.</p><p>In the checklist below we provide the original genus in brackets, type locality, and the hostplant of the types. The species are listed geographically, first the named ones, then the unnamed ones.</p></tp:treatment-sec><tp:treatment-sec sec-type="Checklist"><title>Checklist</title><p><styled-content style="padding-left:20px; text-indent:-20px; display:block;">Palearctic species</styled-content></p><p><styled-content style="padding-left:40px; text-indent:-20px; display:block;"><italic><tp:taxon-name><tp:taxon-name-part taxon-name-part-type="genus">Holocacista</tp:taxon-name-part> <tp:taxon-name-part taxon-name-part-type="species">rivillei</tp:taxon-name-part></tp:taxon-name></italic> (Stainton, 1855): p. 89 (<italic><tp:taxon-name><tp:taxon-name-part taxon-name-part-type="genus">Elachista</tp:taxon-name-part></tp:taxon-name></italic>)</styled-content></p><p><styled-content style="padding-left:60px; text-indent:-20px; display:block;">Malta, <italic><tp:taxon-name><tp:taxon-name-part taxon-name-part-type="genus">Vitis</tp:taxon-name-part> <tp:taxon-name-part taxon-name-part-type="species">vinifera</tp:taxon-name-part></tp:taxon-name></italic> L. [type species]</styled-content></p><p><styled-content style="padding-left:20px; text-indent:-20px; display:block;">African species</styled-content></p><p><styled-content style="padding-left:40px; text-indent:-20px; display:block;"><italic><tp:taxon-name><tp:taxon-name-part taxon-name-part-type="genus">Holocacista</tp:taxon-name-part> <tp:taxon-name-part taxon-name-part-type="species">capensis</tp:taxon-name-part></tp:taxon-name></italic> van Nieukerken &amp; Geertsema, sp. n.</styled-content></p><p><styled-content style="padding-left:60px; text-indent:-20px; display:block;">South Africa, Western Cape, Paarl, <italic><tp:taxon-name><tp:taxon-name-part taxon-name-part-type="genus">Vitis</tp:taxon-name-part> <tp:taxon-name-part taxon-name-part-type="species">vinifera</tp:taxon-name-part></tp:taxon-name></italic> L.</styled-content></p><p><styled-content style="padding-left:40px; text-indent:-20px; display:block;"><italic><tp:taxon-name><tp:taxon-name-part taxon-name-part-type="genus">Holocacista</tp:taxon-name-part> <tp:taxon-name-part taxon-name-part-type="species">salutans</tp:taxon-name-part></tp:taxon-name></italic> (Meyrick, 1921): p. 108, comb. n. (<italic><tp:taxon-name><tp:taxon-name-part taxon-name-part-type="genus">Antispila</tp:taxon-name-part></tp:taxon-name></italic>)</styled-content></p><p><styled-content style="padding-left:60px; text-indent:-20px; display:block;">South Africa, [Kwazulu Natal], Durban, [<italic><tp:taxon-name><tp:taxon-name-part taxon-name-part-type="genus">Rhoicissus</tp:taxon-name-part></tp:taxon-name></italic> sp.]</styled-content></p><p><styled-content style="padding-left:40px; text-indent:-20px; display:block;"><italic><tp:taxon-name><tp:taxon-name-part taxon-name-part-type="genus">Holocacista</tp:taxon-name-part> <tp:taxon-name-part taxon-name-part-type="species">varii</tp:taxon-name-part></tp:taxon-name></italic> (Mey, 2011): p. 156, comb. n. (<italic><tp:taxon-name><tp:taxon-name-part taxon-name-part-type="genus">Antispilina</tp:taxon-name-part></tp:taxon-name></italic>)</styled-content></p><p><styled-content style="padding-left:60px; text-indent:-20px; display:block;">South Africa, Western Cape, Cape Town, <italic><tp:taxon-name><tp:taxon-name-part taxon-name-part-type="genus">Pelargonium</tp:taxon-name-part> <tp:taxon-name-part taxon-name-part-type="species">cucullatum</tp:taxon-name-part></tp:taxon-name></italic> (L.) L’Hérit.</styled-content></p><p><styled-content style="padding-left:20px; text-indent:-20px; display:block;">Asian species</styled-content></p><p><styled-content style="padding-left:40px; text-indent:-20px; display:block;"><italic><tp:taxon-name><tp:taxon-name-part taxon-name-part-type="genus">Holocacista</tp:taxon-name-part> <tp:taxon-name-part taxon-name-part-type="species">micrarcha</tp:taxon-name-part></tp:taxon-name></italic> (Meyrick, 1926): p. 261, comb. n. (<italic><tp:taxon-name><tp:taxon-name-part taxon-name-part-type="genus">Antispila</tp:taxon-name-part></tp:taxon-name></italic>)</styled-content></p><p><styled-content style="padding-left:60px; text-indent:-20px; display:block;">India, [Karnataka], Karwar, <italic><tp:taxon-name><tp:taxon-name-part taxon-name-part-type="genus">Lannea</tp:taxon-name-part> <tp:taxon-name-part taxon-name-part-type="species">coromandelica</tp:taxon-name-part></tp:taxon-name></italic> (Houtt.) Merr. (=<italic><tp:taxon-name><tp:taxon-name-part taxon-name-part-type="genus">Odina</tp:taxon-name-part> <tp:taxon-name-part taxon-name-part-type="species">wodier</tp:taxon-name-part></tp:taxon-name></italic> Roxb., <tp:taxon-name><tp:taxon-name-part taxon-name-part-type="family">Anacardiaceae</tp:taxon-name-part></tp:taxon-name>)</styled-content></p><p><styled-content style="padding-left:40px; text-indent:-20px; display:block;"><italic><tp:taxon-name><tp:taxon-name-part taxon-name-part-type="genus">Holocacista</tp:taxon-name-part> <tp:taxon-name-part taxon-name-part-type="species">pariodelta</tp:taxon-name-part></tp:taxon-name></italic> (Meyrick, 1929): p. 541, comb. n. (<italic><tp:taxon-name><tp:taxon-name-part taxon-name-part-type="genus">Antispila</tp:taxon-name-part></tp:taxon-name></italic>)</styled-content></p><p><styled-content style="padding-left:60px; text-indent:-20px; display:block;">India, Bihar, Pusa, <italic><tp:taxon-name><tp:taxon-name-part taxon-name-part-type="genus">Lannea</tp:taxon-name-part> <tp:taxon-name-part taxon-name-part-type="species">coromandelica</tp:taxon-name-part></tp:taxon-name></italic> (Houtt.) Merr. (=<italic><tp:taxon-name><tp:taxon-name-part taxon-name-part-type="genus">Odina</tp:taxon-name-part> <tp:taxon-name-part taxon-name-part-type="species">wodier</tp:taxon-name-part></tp:taxon-name></italic> Roxb., <tp:taxon-name><tp:taxon-name-part taxon-name-part-type="family">Anacardiaceae</tp:taxon-name-part></tp:taxon-name>)</styled-content></p><p><styled-content style="padding-left:40px; text-indent:-20px; display:block;"><italic><tp:taxon-name><tp:taxon-name-part taxon-name-part-type="genus">Holocacista</tp:taxon-name-part> <tp:taxon-name-part taxon-name-part-type="species">selastis</tp:taxon-name-part></tp:taxon-name></italic> (Meyrick, 1926): p. 261, comb. n. (<italic><tp:taxon-name><tp:taxon-name-part taxon-name-part-type="genus">Antispila</tp:taxon-name-part></tp:taxon-name></italic>)</styled-content></p><p><styled-content style="padding-left:60px; text-indent:-20px; display:block;">India, [Karnataka], Karwar, <italic><tp:taxon-name><tp:taxon-name-part taxon-name-part-type="genus">Psychotria</tp:taxon-name-part> <tp:taxon-name-part taxon-name-part-type="species">dalzellii</tp:taxon-name-part></tp:taxon-name></italic> Hook.f. (<tp:taxon-name><tp:taxon-name-part taxon-name-part-type="family">Rubiaceae</tp:taxon-name-part></tp:taxon-name>)</styled-content></p><p><styled-content style="padding-left:20px; text-indent:-20px; display:block;">Unnamed species:</styled-content></p><p><styled-content style="padding-left:20px; text-indent:-20px; display:block;">Palearctic species</styled-content></p><p><styled-content style="padding-left:40px; text-indent:-20px; display:block;">sp. <italic>Dyerophytum_</italic>UAE</styled-content></p><p><styled-content style="padding-left:60px; text-indent:-20px; display:block;">United Arab Emirates, Fujairah, <italic><tp:taxon-name><tp:taxon-name-part taxon-name-part-type="genus">Dyerophytum</tp:taxon-name-part> <tp:taxon-name-part taxon-name-part-type="species">indicum</tp:taxon-name-part></tp:taxon-name></italic> (Gibbs ex Wight) Kuntze (<tp:taxon-name><tp:taxon-name-part taxon-name-part-type="family">Plumbaginaceae</tp:taxon-name-part></tp:taxon-name>)</styled-content></p><p><styled-content style="padding-left:20px; text-indent:-20px; display:block;">African species [see also Appendix A]</styled-content></p><p><styled-content style="padding-left:40px; text-indent:-20px; display:block;">sp. <italic>Rhoicissus_tridentata</italic></styled-content></p><p><styled-content style="padding-left:60px; text-indent:-20px; display:block;">South Africa, <tp:taxon-name><tp:taxon-name-part taxon-name-part-type="genus">Rhoicissus</tp:taxon-name-part> <tp:taxon-name-part taxon-name-part-type="species">tridentata</tp:taxon-name-part> <tp:taxon-name-part taxon-name-part-type="basionym-authority">(L. f.)</tp:taxon-name-part> <tp:taxon-name-part taxon-name-part-type="authority">Wild &amp; R. B. Drumm.</tp:taxon-name-part> <tp:taxon-name-part taxon-name-part-type="infraspecific-rank">subsp.</tp:taxon-name-part> <tp:taxon-name-part taxon-name-part-type="subspecies">cuneifolia</tp:taxon-name-part></tp:taxon-name> (Eckl. &amp; Zeyh.) Urton, <italic><tp:taxon-name><tp:taxon-name-part taxon-name-part-type="genus">Rhoicissus</tp:taxon-name-part> <tp:taxon-name-part taxon-name-part-type="species">tomentosa</tp:taxon-name-part></tp:taxon-name></italic> (Lam.) Wild &amp; R.B.Drumm. (<tp:taxon-name><tp:taxon-name-part taxon-name-part-type="family">Vitaceae</tp:taxon-name-part></tp:taxon-name>)</styled-content></p><p><styled-content style="padding-left:40px; text-indent:-20px; display:block;">sp. <italic>Rhoicissus_tomentosa</italic></styled-content></p><p><styled-content style="padding-left:60px; text-indent:-20px; display:block;">South Africa, <italic><tp:taxon-name><tp:taxon-name-part taxon-name-part-type="genus">Rhoicissus</tp:taxon-name-part> <tp:taxon-name-part taxon-name-part-type="species">tomentosa</tp:taxon-name-part></tp:taxon-name></italic> (Lam.) Wild &amp; R.B.Drumm. (<tp:taxon-name><tp:taxon-name-part taxon-name-part-type="family">Vitaceae</tp:taxon-name-part></tp:taxon-name>)</styled-content></p><!--PageBreak--><p><styled-content style="padding-left:40px; text-indent:-20px; display:block;">sp. <italic>Rhoicissus_</italic>PundaMilia</styled-content></p><p><styled-content style="padding-left:60px; text-indent:-20px; display:block;">South Africa, <italic><tp:taxon-name><tp:taxon-name-part taxon-name-part-type="genus">Rhoicissus</tp:taxon-name-part> <tp:taxon-name-part taxon-name-part-type="species">digitata</tp:taxon-name-part></tp:taxon-name></italic> (L.f.) Gilg. &amp; M.Brandt (<tp:taxon-name><tp:taxon-name-part taxon-name-part-type="family">Vitaceae</tp:taxon-name-part></tp:taxon-name>)</styled-content></p><p><styled-content style="padding-left:40px; text-indent:-20px; display:block;">sp. <italic>Cissus_integrifolia</italic></styled-content></p><p><styled-content style="padding-left:60px; text-indent:-20px; display:block;">South Africa, <italic><tp:taxon-name><tp:taxon-name-part taxon-name-part-type="genus">Cissus</tp:taxon-name-part> <tp:taxon-name-part taxon-name-part-type="species">integrifolia</tp:taxon-name-part></tp:taxon-name></italic> (Baker) Planch. (<tp:taxon-name><tp:taxon-name-part taxon-name-part-type="family">Vitaceae</tp:taxon-name-part></tp:taxon-name>)</styled-content></p><p><styled-content style="padding-left:40px; text-indent:-20px; display:block;">sp. <italic>Lannea_</italic>SA</styled-content></p><p><styled-content style="padding-left:60px; text-indent:-20px; display:block;">South Africa, <italic><tp:taxon-name><tp:taxon-name-part taxon-name-part-type="genus">Lannea</tp:taxon-name-part> <tp:taxon-name-part taxon-name-part-type="species">discolor</tp:taxon-name-part></tp:taxon-name></italic> (Sond.) Engl. (<tp:taxon-name><tp:taxon-name-part taxon-name-part-type="family">Anacardiaceae</tp:taxon-name-part></tp:taxon-name>)</styled-content></p><p><styled-content style="padding-left:40px; text-indent:-20px; display:block;">sp. <italic>Terminalia_</italic>SA [placement tentative]</styled-content></p><p><styled-content style="padding-left:60px; text-indent:-20px; display:block;">South Africa, <italic>Terminalia prunioides</italic> M.A. Lawson (<tp:taxon-name><tp:taxon-name-part taxon-name-part-type="family">Combretaceae</tp:taxon-name-part></tp:taxon-name>)</styled-content></p><p><styled-content style="padding-left:20px; text-indent:-20px; display:block;">Asian species</styled-content></p><p><styled-content style="padding-left:40px; text-indent:-20px; display:block;">sp. <italic>Leea_</italic>Borneo</styled-content></p><p><styled-content style="padding-left:60px; text-indent:-20px; display:block;">Indonesia, Kalimantan Timur, <italic><tp:taxon-name><tp:taxon-name-part taxon-name-part-type="genus">Leea</tp:taxon-name-part> <tp:taxon-name-part taxon-name-part-type="species">indica</tp:taxon-name-part></tp:taxon-name></italic> (Burm.f.) Merr. (<tp:taxon-name><tp:taxon-name-part taxon-name-part-type="family">Vitaceae</tp:taxon-name-part></tp:taxon-name>)</styled-content></p><p><styled-content style="padding-left:40px; text-indent:-20px; display:block;">sp. <italic>Impatiens_</italic>Vietnam</styled-content></p><p><styled-content style="padding-left:60px; text-indent:-20px; display:block;">Vietnam, Cuc Phuong NP, <italic><tp:taxon-name><tp:taxon-name-part taxon-name-part-type="genus">Impatiens</tp:taxon-name-part> <tp:taxon-name-part taxon-name-part-type="species">clavigera</tp:taxon-name-part></tp:taxon-name></italic> Hook. f. (<tp:taxon-name><tp:taxon-name-part taxon-name-part-type="family">Balsaminaceae</tp:taxon-name-part></tp:taxon-name>)</styled-content></p><p><styled-content style="padding-left:40px; text-indent:-20px; display:block;">sp. <italic>Lasianthus_</italic>Borneo</styled-content></p><p><styled-content style="padding-left:60px; text-indent:-20px; display:block;">Indonesia, Kalimantan Timur, <italic><tp:taxon-name><tp:taxon-name-part taxon-name-part-type="genus">Lasianthus</tp:taxon-name-part></tp:taxon-name></italic> Jack sp. (<tp:taxon-name><tp:taxon-name-part taxon-name-part-type="family">Rubiaceae</tp:taxon-name-part></tp:taxon-name>)</styled-content></p><p><styled-content style="padding-left:40px; text-indent:-20px; display:block;">sp. <italic>Lasianthus_</italic>Sabah</styled-content></p><p><styled-content style="padding-left:60px; text-indent:-20px; display:block;">Malaysia, Sabah, <italic><tp:taxon-name><tp:taxon-name-part taxon-name-part-type="genus">Lasianthus</tp:taxon-name-part></tp:taxon-name></italic> Jack sp. (<tp:taxon-name><tp:taxon-name-part taxon-name-part-type="family">Rubiaceae</tp:taxon-name-part></tp:taxon-name>)</styled-content></p><p><styled-content style="padding-left:40px; text-indent:-20px; display:block;">sp. <italic>Paedaeria_</italic>Taiwan</styled-content></p><p><styled-content style="padding-left:60px; text-indent:-20px; display:block;">Taiwan, <italic><tp:taxon-name><tp:taxon-name-part taxon-name-part-type="genus">Paederia</tp:taxon-name-part> <tp:taxon-name-part taxon-name-part-type="species">foetida</tp:taxon-name-part></tp:taxon-name></italic> L. (<tp:taxon-name><tp:taxon-name-part taxon-name-part-type="family">Rubiaceae</tp:taxon-name-part></tp:taxon-name>)</styled-content></p><p><styled-content style="padding-left:20px; text-indent:-20px; display:block;">Australian species</styled-content></p><p><styled-content style="padding-left:40px; text-indent:-20px; display:block;">sp. <italic>Psychotria_</italic>Australia</styled-content></p><p><styled-content style="padding-left:60px; text-indent:-20px; display:block;">Australia, Queensland, <italic><tp:taxon-name><tp:taxon-name-part taxon-name-part-type="genus">Psychotria</tp:taxon-name-part> <tp:taxon-name-part taxon-name-part-type="species">simmondsiana</tp:taxon-name-part></tp:taxon-name></italic> F.M.Bailey (<tp:taxon-name><tp:taxon-name-part taxon-name-part-type="family">Rubiaceae</tp:taxon-name-part></tp:taxon-name>)</styled-content></p><p><styled-content style="padding-left:40px; text-indent:-20px; display:block;">sp. <italic>Morinda_</italic>Australia</styled-content></p><p><styled-content style="padding-left:60px; text-indent:-20px; display:block;">Australia, Queensland, <italic><tp:taxon-name><tp:taxon-name-part taxon-name-part-type="genus">Morinda</tp:taxon-name-part> <tp:taxon-name-part taxon-name-part-type="species">jasminoides</tp:taxon-name-part></tp:taxon-name></italic> A.Cunn. (<tp:taxon-name><tp:taxon-name-part taxon-name-part-type="family">Rubiaceae</tp:taxon-name-part></tp:taxon-name>)</styled-content></p><p><styled-content style="padding-left:40px; text-indent:-20px; display:block;">sp. <italic>Hibbertia_</italic>Australia</styled-content></p><p><styled-content style="padding-left:60px; text-indent:-20px; display:block;">Australia, West Australia, <italic><tp:taxon-name><tp:taxon-name-part taxon-name-part-type="genus">Hibbertia</tp:taxon-name-part></tp:taxon-name></italic> Andrews (<tp:taxon-name><tp:taxon-name-part taxon-name-part-type="family">Dilleniaceae</tp:taxon-name-part></tp:taxon-name>)</styled-content></p></tp:treatment-sec><tp:treatment-sec><!--Section generated to contain objects referenced in tp:taxon-treatment.--><fig id="F5" position="float" orientation="portrait"><label>Figures 29, 30.</label><caption><p><italic><tp:taxon-name><tp:taxon-name-part taxon-name-part-type="genus">Holocacista</tp:taxon-name-part></tp:taxon-name></italic> species, wing venation. <bold>29</bold> <italic><tp:taxon-name><tp:taxon-name-part taxon-name-part-type="genus">Holocacista</tp:taxon-name-part> <tp:taxon-name-part taxon-name-part-type="species">rivillei</tp:taxon-name-part></tp:taxon-name></italic>, female, veins labelled, RMNH.INS.24259 <bold>30</bold> <italic><tp:taxon-name><tp:taxon-name-part taxon-name-part-type="genus">Holocacista</tp:taxon-name-part> <tp:taxon-name-part taxon-name-part-type="species">capensis</tp:taxon-name-part></tp:taxon-name></italic>, male, RMNH.INS.24260.</p></caption><graphic xmlns:xlink="http://www.w3.org/1999/xlink" xlink:href="zookeys-507-041-g005.jpg" position="float" orientation="portrait" xlink:type="simple" id="oo_44910.jpg"/></fig><fig id="F6" position="float" orientation="portrait"><label>Figures 31–36.</label><caption><p><tp:taxon-name><tp:taxon-name-part taxon-name-part-type="family">Heliozelidae</tp:taxon-name-part></tp:taxon-name> species, wing venation <bold>31</bold> <italic><tp:taxon-name><tp:taxon-name-part taxon-name-part-type="genus">Holocacista</tp:taxon-name-part> <tp:taxon-name-part taxon-name-part-type="species">micrarcha</tp:taxon-name-part></tp:taxon-name></italic>, male, BM34300 <bold>32</bold> <italic><tp:taxon-name><tp:taxon-name-part taxon-name-part-type="genus">Holocacista</tp:taxon-name-part> <tp:taxon-name-part taxon-name-part-type="species">selastis</tp:taxon-name-part></tp:taxon-name></italic>, male, BM34299 <bold>33</bold> <italic><tp:taxon-name><tp:taxon-name-part taxon-name-part-type="genus">Holocacista</tp:taxon-name-part></tp:taxon-name></italic> sp. <italic>Psychotria_</italic>Australia, male, RMNH.INS.24367 <bold>34</bold> <italic><tp:taxon-name><tp:taxon-name-part taxon-name-part-type="genus">Holocacista</tp:taxon-name-part></tp:taxon-name></italic> sp. <italic>Impatiens_</italic>Vietnam, female, RMNH.INS.24368 <bold>35</bold> <italic><tp:taxon-name><tp:taxon-name-part taxon-name-part-type="genus">Antispila</tp:taxon-name-part> <tp:taxon-name-part taxon-name-part-type="species">argostoma</tp:taxon-name-part></tp:taxon-name></italic>, male, BM34298 <bold>36</bold> <italic><tp:taxon-name><tp:taxon-name-part taxon-name-part-type="genus">Heliozela</tp:taxon-name-part> <tp:taxon-name-part taxon-name-part-type="species">anna</tp:taxon-name-part></tp:taxon-name></italic>, female, BM34301. Scales 0.5 mm.</p></caption><graphic xmlns:xlink="http://www.w3.org/1999/xlink" xlink:href="zookeys-507-041-g006.jpg" position="float" orientation="portrait" xlink:type="simple" id="oo_44911.jpg"/></fig><fig id="F4" position="float" orientation="portrait"><label>Figures 21–28.</label><caption><p><tp:taxon-name><tp:taxon-name-part taxon-name-part-type="family">Heliozelidae</tp:taxon-name-part></tp:taxon-name> species, details of adult morphology. <bold>21</bold> <italic><tp:taxon-name><tp:taxon-name-part taxon-name-part-type="genus">Holocacista</tp:taxon-name-part> <tp:taxon-name-part taxon-name-part-type="species">rivillei</tp:taxon-name-part></tp:taxon-name></italic>, male, denuded head, RMNH.INS.24300 <bold>22</bold> <italic><tp:taxon-name><tp:taxon-name-part taxon-name-part-type="genus">Holocacista</tp:taxon-name-part> <tp:taxon-name-part taxon-name-part-type="species">capensis</tp:taxon-name-part></tp:taxon-name></italic>, male, denuded head, RMNH.INS.24445 <bold>23</bold> <italic><tp:taxon-name><tp:taxon-name-part taxon-name-part-type="genus">Holocacista</tp:taxon-name-part> <tp:taxon-name-part taxon-name-part-type="species">rivillei</tp:taxon-name-part></tp:taxon-name></italic>, male, detail mouthparts, RMNH.INS.24443 <bold>24</bold> <italic><tp:taxon-name><tp:taxon-name-part taxon-name-part-type="genus">Holocacista</tp:taxon-name-part> <tp:taxon-name-part taxon-name-part-type="species">rivillei</tp:taxon-name-part></tp:taxon-name></italic>, male, head and antenna, showing 15 segments, RMNH.INS.24300 <bold>25–28</bold> Male foretibia with or without epiphysis: <bold>25</bold> <italic><tp:taxon-name><tp:taxon-name-part taxon-name-part-type="genus">Holocacista</tp:taxon-name-part> <tp:taxon-name-part taxon-name-part-type="species">capensis</tp:taxon-name-part></tp:taxon-name></italic>, small epiphysis, RMNH.INS.24445 <bold>26</bold> <italic><tp:taxon-name><tp:taxon-name-part taxon-name-part-type="genus">Holocacista</tp:taxon-name-part> <tp:taxon-name-part taxon-name-part-type="species">rivillei</tp:taxon-name-part></tp:taxon-name></italic>, small epiphysis, RMNH.INS.24443 <bold>27</bold> <italic><tp:taxon-name><tp:taxon-name-part taxon-name-part-type="genus">Heliozela</tp:taxon-name-part> <tp:taxon-name-part taxon-name-part-type="species">sericiella</tp:taxon-name-part></tp:taxon-name></italic>, large epiphysis, RMNH.INS.24451 <bold>28</bold> <italic><tp:taxon-name><tp:taxon-name-part taxon-name-part-type="genus">Antispilina</tp:taxon-name-part> <tp:taxon-name-part taxon-name-part-type="species">ludwigi</tp:taxon-name-part></tp:taxon-name></italic>, epiphysis absent, RMNH.INS.24448.</p></caption><graphic xmlns:xlink="http://www.w3.org/1999/xlink" xlink:href="zookeys-507-041-g004.jpg" position="float" orientation="portrait" xlink:type="simple" id="oo_44909.jpg"/></fig><fig id="F1" position="float" orientation="portrait"><label>Figures 1–4.</label><caption><p><italic><tp:taxon-name><tp:taxon-name-part taxon-name-part-type="genus">Holocacista</tp:taxon-name-part></tp:taxon-name></italic> species, adult habitus. <bold>1–3</bold> <italic><tp:taxon-name><tp:taxon-name-part taxon-name-part-type="genus">Holocacista</tp:taxon-name-part> <tp:taxon-name-part taxon-name-part-type="species">capensis</tp:taxon-name-part></tp:taxon-name></italic>: <bold>1</bold> Male holotype, RMNH.INS.24622 <bold>2</bold> Female, Western Cape, Paarl, RMNH.INS.24624 <bold>3</bold> Male, Western Cape, Wilderness, reared from <italic><tp:taxon-name><tp:taxon-name-part taxon-name-part-type="genus">Rhoicissus</tp:taxon-name-part> <tp:taxon-name-part taxon-name-part-type="species">digitata</tp:taxon-name-part></tp:taxon-name></italic>, Genitalia slide EvN4381 <bold>4</bold> <italic><tp:taxon-name><tp:taxon-name-part taxon-name-part-type="genus">Holocacista</tp:taxon-name-part> <tp:taxon-name-part taxon-name-part-type="species">salutans</tp:taxon-name-part></tp:taxon-name></italic>, male, Kwazulu-Natal, Umhlanga Rocks, reared from <italic><tp:taxon-name><tp:taxon-name-part taxon-name-part-type="genus">Rhoicissus</tp:taxon-name-part> <tp:taxon-name-part taxon-name-part-type="species">revoilii</tp:taxon-name-part></tp:taxon-name></italic>, Genitalia slide EvN 4383. Scales 1 mm.</p></caption><graphic xmlns:xlink="http://www.w3.org/1999/xlink" xlink:href="zookeys-507-041-g001.jpg" position="float" orientation="portrait" xlink:type="simple" id="oo_44906.jpg"/></fig><fig id="F3" position="float" orientation="portrait"><label>Figures 13–20.</label><caption><p><tp:taxon-name><tp:taxon-name-part taxon-name-part-type="family">Heliozelidae</tp:taxon-name-part></tp:taxon-name> species, adult habitus. <bold>13</bold> <italic><tp:taxon-name><tp:taxon-name-part taxon-name-part-type="genus">Holocacista</tp:taxon-name-part></tp:taxon-name></italic> sp. <italic>Dyerophytum_</italic>UAE, Male, UAE, Fujairah, RMNH.INS.24628 <bold>14</bold> <italic><tp:taxon-name><tp:taxon-name-part taxon-name-part-type="genus">Holocacista</tp:taxon-name-part></tp:taxon-name></italic> sp. <italic>Psychotria_</italic>Australia, male, Australia, Queensland, RMNH.INS.24367 <bold>15</bold> <italic><tp:taxon-name><tp:taxon-name-part taxon-name-part-type="genus">Holocacista</tp:taxon-name-part></tp:taxon-name></italic> sp. <italic>Lasianthus_</italic>Borneo, female, Indonesia, Kalimantan Timur, Gunung Lumut, RMNH.INS.24159 <bold>16</bold> <italic><tp:taxon-name><tp:taxon-name-part taxon-name-part-type="genus">Holocacista</tp:taxon-name-part></tp:taxon-name></italic> sp. <italic>Impatiens_</italic>Vietnam, male, Vietnam, Cuc Phuong NP, RMNH.INS.24361 <bold>17</bold> <italic><tp:taxon-name><tp:taxon-name-part taxon-name-part-type="genus">Antispila</tp:taxon-name-part></tp:taxon-name></italic> sp. <italic>Rhoicissus_</italic>SA, male, South Africa, Limpopo, Louis Trichard, Genitalia slide EvN4379 <bold>18</bold> <italic><tp:taxon-name><tp:taxon-name-part taxon-name-part-type="genus">Antispila</tp:taxon-name-part> <tp:taxon-name-part taxon-name-part-type="species">argostoma</tp:taxon-name-part></tp:taxon-name></italic>, male, India <bold>19</bold> <italic><tp:taxon-name><tp:taxon-name-part taxon-name-part-type="genus">Antispila</tp:taxon-name-part> <tp:taxon-name-part taxon-name-part-type="species">aristarcha</tp:taxon-name-part></tp:taxon-name></italic>, female, India <bold>20</bold> <italic><tp:taxon-name><tp:taxon-name-part taxon-name-part-type="genus">Heliozela</tp:taxon-name-part> <tp:taxon-name-part taxon-name-part-type="species">anna</tp:taxon-name-part></tp:taxon-name></italic>, female, India. Scales 1 mm.</p></caption><graphic xmlns:xlink="http://www.w3.org/1999/xlink" xlink:href="zookeys-507-041-g003.jpg" position="float" orientation="portrait" xlink:type="simple" id="oo_44908.jpg"/></fig><fig id="F2" position="float" orientation="portrait"><label>Figures 5–12.</label><caption><p><italic><tp:taxon-name><tp:taxon-name-part taxon-name-part-type="genus">Holocacista</tp:taxon-name-part></tp:taxon-name></italic> species, adult habitus. <bold>5, 6</bold> <italic><tp:taxon-name><tp:taxon-name-part taxon-name-part-type="genus">Holocacista</tp:taxon-name-part> <tp:taxon-name-part taxon-name-part-type="species">varii</tp:taxon-name-part></tp:taxon-name></italic>, Western Cape, Table mountain NP <bold>5</bold> Male, RMNH.INS.24623 <bold>6</bold> Female RMNH.INS.24625 <bold>7</bold> <italic><tp:taxon-name><tp:taxon-name-part taxon-name-part-type="genus">Holocacista</tp:taxon-name-part></tp:taxon-name></italic> sp. <italic>Rhoicissus_tridentata</italic>, male, Zimbabwe, Mt. Selinda, Genitalia slide EvN4385 <bold>8</bold> <italic><tp:taxon-name><tp:taxon-name-part taxon-name-part-type="genus">Holocacista</tp:taxon-name-part></tp:taxon-name></italic> sp. <italic>Cissus_integrifolia</italic>, male, Zimbabwe, Lundi, Genitalia slide EvN4387 <bold>9</bold> <italic><tp:taxon-name><tp:taxon-name-part taxon-name-part-type="genus">Holocacista</tp:taxon-name-part> <tp:taxon-name-part taxon-name-part-type="species">rivillei</tp:taxon-name-part></tp:taxon-name></italic>, male, Italy, Borghetto, RMNH.INS.24626 <bold>10</bold> <italic><tp:taxon-name><tp:taxon-name-part taxon-name-part-type="genus">Holocacista</tp:taxon-name-part> <tp:taxon-name-part taxon-name-part-type="species">micrarcha</tp:taxon-name-part></tp:taxon-name></italic>, male <bold>11</bold> <italic><tp:taxon-name><tp:taxon-name-part taxon-name-part-type="genus">Holocacista</tp:taxon-name-part> <tp:taxon-name-part taxon-name-part-type="species">selastis</tp:taxon-name-part></tp:taxon-name></italic>, male <bold>12</bold> <italic>H. Leea_Borneo</italic>, male, Indonesia, Kalimantan Timur, Gunung Lumut, RMNH.INS.24158. Scales 1 mm.</p></caption><graphic xmlns:xlink="http://www.w3.org/1999/xlink" xlink:href="zookeys-507-041-g002.jpg" position="float" orientation="portrait" xlink:type="simple" id="oo_44907.jpg"/></fig><fig id="F13" position="float" orientation="portrait"><label>Figures 70–75.</label><caption><p><italic><tp:taxon-name><tp:taxon-name-part taxon-name-part-type="genus">Holocacista</tp:taxon-name-part> <tp:taxon-name-part taxon-name-part-type="species">capensis</tp:taxon-name-part></tp:taxon-name></italic>, leafmines on <italic><tp:taxon-name><tp:taxon-name-part taxon-name-part-type="genus">Vitis</tp:taxon-name-part> <tp:taxon-name-part taxon-name-part-type="species">vinifera</tp:taxon-name-part></tp:taxon-name></italic>, Paarl (70–73) and <italic><tp:taxon-name><tp:taxon-name-part taxon-name-part-type="genus">Rhoicissus</tp:taxon-name-part> <tp:taxon-name-part taxon-name-part-type="species">digitata</tp:taxon-name-part></tp:taxon-name></italic>, Wilderness (74, 75) <bold>70</bold> EvN2013029, 25 January 2013 <bold>71</bold> 16 January 2013 <bold>72</bold> EvN2013029, 25 January 2013 <bold>73</bold> 2013003, 15 January 2013 <bold>74, 75</bold> Vári Ac. No. 1093, 15.iii.1954 (dried leafmines).</p></caption><graphic xmlns:xlink="http://www.w3.org/1999/xlink" xlink:href="zookeys-507-041-g013.jpg" position="float" orientation="portrait" xlink:type="simple" id="oo_44918.jpg"/></fig><fig id="F14" position="float" orientation="portrait"><label>Figures 76–82.</label><caption><p><italic><tp:taxon-name><tp:taxon-name-part taxon-name-part-type="genus">Holocacista</tp:taxon-name-part> <tp:taxon-name-part taxon-name-part-type="species">capensis</tp:taxon-name-part></tp:taxon-name></italic>, life history. <bold>76</bold> Trunk of <italic><tp:taxon-name><tp:taxon-name-part taxon-name-part-type="genus">Vitis</tp:taxon-name-part></tp:taxon-name></italic> with many cocoons with exuviae, De Anker, Paarl, 14 February 2013 <bold>77</bold> grapes with fresh cocoons attached, Paarl, 25 January 2013 <bold>78</bold> larva in cocoon, going down on silken thread, Paarl, 16 January 2013 <bold>79</bold> Leafmines in <italic><tp:taxon-name><tp:taxon-name-part taxon-name-part-type="genus">Rhoicissus</tp:taxon-name-part> <tp:taxon-name-part taxon-name-part-type="species">digitata</tp:taxon-name-part></tp:taxon-name></italic>, reared in laboratory from adults that originated on <italic><tp:taxon-name><tp:taxon-name-part taxon-name-part-type="genus">Vitis</tp:taxon-name-part></tp:taxon-name></italic> from Wellington, 2014 <bold>80–82</bold> Live adult males, reared from <italic><tp:taxon-name><tp:taxon-name-part taxon-name-part-type="genus">Vitis</tp:taxon-name-part> <tp:taxon-name-part taxon-name-part-type="species">vinifera</tp:taxon-name-part></tp:taxon-name></italic>, from Paarl <bold>80</bold> EvN2013004, 28 January <bold>81</bold> Windmeul, reared in Leiden, 23 February 2012 <bold>82</bold> EvN2013005, 4 February.</p></caption><graphic xmlns:xlink="http://www.w3.org/1999/xlink" xlink:href="zookeys-507-041-g014.jpg" position="float" orientation="portrait" xlink:type="simple" id="oo_44919.jpg"/></fig><fig id="F15" position="float" orientation="portrait"><label>Figures 83–88.</label><caption><p><italic><tp:taxon-name><tp:taxon-name-part taxon-name-part-type="genus">Holocacista</tp:taxon-name-part></tp:taxon-name></italic> species, leafmines on <tp:taxon-name><tp:taxon-name-part taxon-name-part-type="family">Vitaceae</tp:taxon-name-part></tp:taxon-name>. <bold>83</bold> <italic><tp:taxon-name><tp:taxon-name-part taxon-name-part-type="genus">Holocacista</tp:taxon-name-part></tp:taxon-name></italic> sp. <italic>Rhoicissus_tomentosa</italic>, fresh mine, larva cutting out shield, Swellendam, EvN2014901, larva RMNH.INS.30313 <bold>84</bold> <italic><tp:taxon-name><tp:taxon-name-part taxon-name-part-type="genus">Holocacista</tp:taxon-name-part></tp:taxon-name></italic> sp. <italic>Rhoicissus_tridentata</italic>, dried mines, Vari 1225 <bold>85</bold> <italic><tp:taxon-name><tp:taxon-name-part taxon-name-part-type="genus">Holocacista</tp:taxon-name-part> <tp:taxon-name-part taxon-name-part-type="species">salutans</tp:taxon-name-part></tp:taxon-name></italic> on <italic><tp:taxon-name><tp:taxon-name-part taxon-name-part-type="genus">Rhoicissus</tp:taxon-name-part> <tp:taxon-name-part taxon-name-part-type="species">tomentosa</tp:taxon-name-part></tp:taxon-name></italic>, dried mines, Vari 2788 <bold>86</bold> <italic><tp:taxon-name><tp:taxon-name-part taxon-name-part-type="genus">Holocacista</tp:taxon-name-part> <tp:taxon-name-part taxon-name-part-type="species">salutans</tp:taxon-name-part></tp:taxon-name></italic> on <italic><tp:taxon-name><tp:taxon-name-part taxon-name-part-type="genus">Rhoicissus</tp:taxon-name-part> <tp:taxon-name-part taxon-name-part-type="species">digitata</tp:taxon-name-part></tp:taxon-name></italic>, dried mines, Vari 3342 <bold>87, 88</bold> <italic><tp:taxon-name><tp:taxon-name-part taxon-name-part-type="genus">Holocacista</tp:taxon-name-part> <tp:taxon-name-part taxon-name-part-type="species">rivillei</tp:taxon-name-part></tp:taxon-name></italic>, fresh mines with larvae on <italic><tp:taxon-name><tp:taxon-name-part taxon-name-part-type="genus">Vitis</tp:taxon-name-part> <tp:taxon-name-part taxon-name-part-type="species">vinifera</tp:taxon-name-part></tp:taxon-name></italic>, in 87 two larvae next to each other, one in cocoon, EvN2013904.</p></caption><graphic xmlns:xlink="http://www.w3.org/1999/xlink" xlink:href="zookeys-507-041-g015.jpg" position="float" orientation="portrait" xlink:type="simple" id="oo_44920.jpg"/></fig><fig id="F16" position="float" orientation="portrait"><label>Figures 89–93.</label><caption><p><italic><tp:taxon-name><tp:taxon-name-part taxon-name-part-type="genus">Holocacista</tp:taxon-name-part></tp:taxon-name></italic> species, leafmines on various plants <bold>89</bold> <italic><tp:taxon-name><tp:taxon-name-part taxon-name-part-type="genus">Holocacista</tp:taxon-name-part> <tp:taxon-name-part taxon-name-part-type="species">varii</tp:taxon-name-part></tp:taxon-name></italic>, fresh mine with larva on <italic><tp:taxon-name><tp:taxon-name-part taxon-name-part-type="genus">Pelargonium</tp:taxon-name-part></tp:taxon-name></italic>, EvN2013033 <bold>90</bold> <italic><tp:taxon-name><tp:taxon-name-part taxon-name-part-type="genus">Holocacista</tp:taxon-name-part> <tp:taxon-name-part taxon-name-part-type="species">varii</tp:taxon-name-part></tp:taxon-name></italic>, dried mine on <italic><tp:taxon-name><tp:taxon-name-part taxon-name-part-type="genus">Pelargonium</tp:taxon-name-part> <tp:taxon-name-part taxon-name-part-type="species">cucullatum</tp:taxon-name-part></tp:taxon-name></italic>, EvN2013021 <bold>91</bold> <italic><tp:taxon-name><tp:taxon-name-part taxon-name-part-type="genus">Holocacista</tp:taxon-name-part></tp:taxon-name></italic> sp. <italic>Leea_</italic>Borneo, dried mines on <italic><tp:taxon-name><tp:taxon-name-part taxon-name-part-type="genus">Leea</tp:taxon-name-part> <tp:taxon-name-part taxon-name-part-type="species">indica</tp:taxon-name-part></tp:taxon-name></italic>, EvN2005252 <bold>92</bold> <italic><tp:taxon-name><tp:taxon-name-part taxon-name-part-type="genus">Holocacista</tp:taxon-name-part></tp:taxon-name></italic> sp. <italic>Lasianthus_</italic>Borneo, dried mine on <italic><tp:taxon-name><tp:taxon-name-part taxon-name-part-type="genus">Lasianthus</tp:taxon-name-part></tp:taxon-name></italic> sp., EvN2005255 <bold>93</bold> <italic><tp:taxon-name><tp:taxon-name-part taxon-name-part-type="genus">Holocacista</tp:taxon-name-part></tp:taxon-name></italic> sp. <italic>Paederia_</italic>Taiwan, dried mine on <italic><tp:taxon-name><tp:taxon-name-part taxon-name-part-type="genus">Paederia</tp:taxon-name-part></tp:taxon-name></italic>, EvN2012314.</p></caption><graphic xmlns:xlink="http://www.w3.org/1999/xlink" xlink:href="zookeys-507-041-g016.jpg" position="float" orientation="portrait" xlink:type="simple" id="oo_44921.jpg"/></fig></tp:treatment-sec><ref-list><ref id="B45"><mixed-citation xmlns:xlink="http://www.w3.org/1999/xlink" xlink:type="simple"><person-group><name name-style="western"><surname>Walsingham</surname><given-names>L</given-names></name></person-group> (<year>1909</year>) <article-title>Rediscovered Micro-Lepidopteron from the south of France.</article-title> <source>Transactions of the Entomological Society of London</source> <volume>1909</volume>: <size units="page">xxix</size>. <ext-link ext-link-type="uri" xlink:href="http://biodiversitylibrary.org/page/14686330" xlink:type="simple">http://biodiversitylibrary.org/page/14686330</ext-link></mixed-citation></ref><ref id="B29"><mixed-citation xmlns:xlink="http://www.w3.org/1999/xlink" xlink:type="simple"><person-group><name name-style="western"><surname>Nielsen</surname><given-names>ES</given-names></name></person-group> (<year>1980</year>) <source>The Incurvarioid Genera of the World.</source> <comment>Unpublished thesis</comment>, <publisher-name>University of Copenhagen</publisher-name>, <publisher-loc>Copenhagen</publisher-loc>, <size units="page">318 pp</size>.</mixed-citation></ref><ref id="B10"><mixed-citation xmlns:xlink="http://www.w3.org/1999/xlink" xlink:type="simple"><person-group><name name-style="western"><surname>Grandi</surname><given-names>G</given-names></name></person-group> (<year>1931</year>) <article-title>Morfologia ed etologia comparata di insetti a regime specializzato. I. La morfologia comparata di alcuni stati larvali di 20 Microlepidotteri minatori.</article-title> <source>Bollettino del Laboratorio di Entomologia del Reale Istituto Superiore Agrario di Bologna</source> <volume>4</volume>: <fpage>223</fpage>–<lpage>336</lpage>.</mixed-citation></ref><ref id="B22"><mixed-citation xmlns:xlink="http://www.w3.org/1999/xlink" xlink:type="simple"><person-group><name name-style="western"><surname>Marchi</surname><given-names>G</given-names></name></person-group> (<year>1956</year>) <article-title>Ricerche su un Lepidottero Eliozelide, l’ “<italic><tp:taxon-name><tp:taxon-name-part taxon-name-part-type="genus">Holocacista</tp:taxon-name-part> <tp:taxon-name-part taxon-name-part-type="species">rivillei</tp:taxon-name-part></tp:taxon-name></italic>” Staint., minatore delle foglie della Vite.</article-title> <source>Bollettino del Laboratorio di Entomologia del Reale Istituto Superiore Agrario di Bologna</source> <volume>22</volume>: <fpage>247</fpage>–<lpage>276</lpage>.</mixed-citation></ref></ref-list></tp:taxon-treatment>
