# Supplementary material for: A new leafminer on grapevine and Rhoicissus (Vitaceae) in South Africa within an expanded generic concept of Holocacista (Insecta, Lepidoptera, Heliozelidae)
Source: Zookeys. 2015 Jun 8;(507):41–97. doi: 10.3897/zookeys.507.9536 (PMC4490219; doi:10.3897/zookeys.507.9536)
Supplement: XML Treatment for Holocacista rivillei [file zookeys.507.9536-treatment2.xml]

<!DOCTYPE tp:taxon-treatment
  PUBLIC "-//TaxonX//DTD Taxonomic Treatment Publishing DTD v0 20100105//EN" "tax-treatment-NSO.dtd">
<tp:taxon-treatment xmlns:tp="http://www.plazi.org/taxpub"><tp:treatment-meta><kwd-group><label>Taxon classification</label><kwd><named-content content-type="kingdom">Animalia</named-content></kwd><kwd><named-content content-type="order">Lepidoptera</named-content></kwd><kwd><named-content content-type="family">Heliozelidae</named-content></kwd></kwd-group><mixed-citation publication-type="journal"><person-group><name><surname>van Nieukerken</surname><given-names>Erik J.</given-names></name><name><surname>Geertsema</surname><given-names>Henk</given-names></name></person-group><article-title>A new leafminer on grapevine and <italic><tp:taxon-name><tp:taxon-name-part taxon-name-part-type="genus">Rhoicissus</tp:taxon-name-part></tp:taxon-name></italic> (<tp:taxon-name><tp:taxon-name-part taxon-name-part-type="family">Vitaceae</tp:taxon-name-part></tp:taxon-name>) in South Africa within an expanded generic concept of <italic><tp:taxon-name><tp:taxon-name-part taxon-name-part-type="genus">Holocacista</tp:taxon-name-part></tp:taxon-name></italic> (<tp:taxon-name><tp:taxon-name-part taxon-name-part-type="class">Insecta</tp:taxon-name-part></tp:taxon-name>, <tp:taxon-name><tp:taxon-name-part taxon-name-part-type="order">Lepidoptera</tp:taxon-name-part></tp:taxon-name>, <tp:taxon-name><tp:taxon-name-part taxon-name-part-type="family">Heliozelidae</tp:taxon-name-part></tp:taxon-name>)</article-title><source>Zookeys</source><day>8</day><month>6</month><year>2015</year><volume>2015</volume><issue>507</issue><fpage>41</fpage><lpage>97</lpage><pub-id pub-id-type="doi">10.3897/zookeys.507.9536</pub-id></mixed-citation></tp:treatment-meta><tp:nomenclature><tp:taxon-name>
                        <tp:taxon-name-part taxon-name-part-type="genus">Holocacista</tp:taxon-name-part>
                        <tp:taxon-name-part taxon-name-part-type="species">rivillei</tp:taxon-name-part>
                    </tp:taxon-name><tp:taxon-authority>(Stainton)</tp:taxon-authority><xref ref-type="fig" rid="F2">Figs 9</xref><xref ref-type="fig" rid="F4">, 21</xref><xref ref-type="fig" rid="F4">, 23</xref><xref ref-type="fig" rid="F4">, 24</xref><xref ref-type="fig" rid="F4">, 26</xref><xref ref-type="fig" rid="F5">, 29</xref><xref ref-type="fig" rid="F15">, 87</xref><xref ref-type="fig" rid="F15">, 88</xref><xref ref-type="fig" rid="F18">, 105</xref><tp:nomenclature-citation-list><tp:nomenclature-citation><tp:taxon-name><tp:taxon-name-part taxon-name-part-type="genus">Elachista</tp:taxon-name-part> <tp:taxon-name-part taxon-name-part-type="species">rivillei</tp:taxon-name-part></tp:taxon-name><comment> Stainton, 1855: 89.</comment></tp:nomenclature-citation><tp:nomenclature-citation><tp:taxon-name><tp:taxon-name-part taxon-name-part-type="genus">Holocacista</tp:taxon-name-part> <tp:taxon-name-part taxon-name-part-type="species">rivillei</tp:taxon-name-part></tp:taxon-name><comment>; <xref ref-type="bibr" rid="B31">van Nieukerken et al. (2012b)</xref>: 62 [redescription]; <xref ref-type="bibr" rid="B4">Cean (2014)</xref>: 385 [record Rumania, description]</comment></tp:nomenclature-citation></tp:nomenclature-citation-list></tp:nomenclature><tp:treatment-sec sec-type="Note"><title>Note.</title><p>The type species of <italic><tp:taxon-name><tp:taxon-name-part taxon-name-part-type="genus">Holocacista</tp:taxon-name-part></tp:taxon-name></italic> has recently been diagnosed in the context of a study of European (and North American) <tp:taxon-name><tp:taxon-name-part taxon-name-part-type="family">Vitaceae</tp:taxon-name-part></tp:taxon-name> miners (<xref ref-type="bibr" rid="B31">van Nieukerken et al. 2012b</xref>), when the genus was still considered monotypic. Here we briefly diagnose it against other species in the genus, without a full redescription. It should be noted that only material from Italy and Bulgaria has been examined in detail. Morphological details (Figs <xref ref-type="fig" rid="F4">21</xref>, <xref ref-type="fig" rid="F4">23</xref>, <xref ref-type="fig" rid="F4">24</xref>, <xref ref-type="fig" rid="F4">26</xref>) and venation (Fig. <xref ref-type="fig" rid="F5">29</xref>) are described under the generic treatment. For a full synonymy we refer to <xref ref-type="bibr" rid="B31">van Nieukerken et al. (2012b)</xref>.</p></tp:treatment-sec><tp:treatment-sec sec-type="Differential diagnosis"><title>Differential diagnosis</title><p>(Fig. <xref ref-type="fig" rid="F2">9</xref>). Wingspan 4.0–4.5 mm. Antenna ringed, 15 segments; head and thorax bronze grey. Forewing fuscous to black, with golden silvery pattern consisting of four spots, costals distal to dorsals, the first costal and dorsal sometimes united as oblique fascia; a distinct fringe line, fringe silvery white. Differs from South African <italic><tp:taxon-name><tp:taxon-name-part taxon-name-part-type="genus">Holocacista</tp:taxon-name-part> <tp:taxon-name-part taxon-name-part-type="species">capensis</tp:taxon-name-part></tp:taxon-name></italic> and <italic><tp:taxon-name><tp:taxon-name-part taxon-name-part-type="genus">Holocacista</tp:taxon-name-part> <tp:taxon-name-part taxon-name-part-type="species">salutans</tp:taxon-name-part></tp:taxon-name></italic> by more golden shining spots and distinct first costal spot (almost absent or reduced in other species); from <italic><tp:taxon-name><tp:taxon-name-part taxon-name-part-type="genus">Holocacista</tp:taxon-name-part> <tp:taxon-name-part taxon-name-part-type="species">varii</tp:taxon-name-part></tp:taxon-name></italic> and other species by distinct fringe line and ringed antenna.</p><p>Male genitalia (Fig. <xref ref-type="fig" rid="F18">105</xref>, and Figs 48–50 in <xref ref-type="bibr" rid="B31">van Nieukerken et al 2012b</xref>). Total length vinculum + tegumen 630–720 μm, phallus 575–630 μm. Pecten with 8–10 teeth. Juxta more elaborate than in South African <tp:taxon-name><tp:taxon-name-part taxon-name-part-type="family">Vitaceae</tp:taxon-name-part></tp:taxon-name> miners, deeply bifurcate. Phallus without spines on phallocrypt, wrinkled. Female genitalia illustrated by <xref ref-type="bibr" rid="B31">van Nieukerken et al (2012b</xref>, Figs 51–52) and <xref ref-type="bibr" rid="B4">Cean (2014)</xref>.</p></tp:treatment-sec><tp:treatment-sec sec-type="Biology"><title>Biology.</title><p><bold>Host plants.</bold> <tp:taxon-name><tp:taxon-name-part taxon-name-part-type="family">Vitaceae</tp:taxon-name-part></tp:taxon-name>: <italic><tp:taxon-name><tp:taxon-name-part taxon-name-part-type="genus">Vitis</tp:taxon-name-part> <tp:taxon-name-part taxon-name-part-type="species">vinifera</tp:taxon-name-part></tp:taxon-name></italic>, wild and cultivated, possibly also on cultivated <italic><tp:taxon-name><tp:taxon-name-part taxon-name-part-type="genus">Parthenocissus</tp:taxon-name-part></tp:taxon-name></italic> Planch. (new record from Russia, Kalmykiya).</p><p><bold>Leafmines</bold> (Figs <xref ref-type="fig" rid="F15">87</xref>, <xref ref-type="fig" rid="F15">88</xref>). The egg is inserted usually close to a major vein, probably on leaf underside. The mine is first a gallery, turning from once to several times around the oviposition site and then extends, often along a vein as a rather straight linear mine, occasionally as a serpentine mine; distally enlarging into a small blotch. The frass is black forming a broken line, often not exactly in the middle of the mine; in thicker leaves it may be wider; in the blotch the frass is dispersed; the larva cuts out a case of about 3.3–4 mm × 2.0–2.5 mm.</p></tp:treatment-sec><tp:treatment-sec sec-type="Distribution"><title>Distribution.</title><p>Widespread in southern Europe, Turkey and Central Asia (<xref ref-type="bibr" rid="B31">van Nieukerken et al. 2012b</xref>), now also recorded in Romania (<xref ref-type="bibr" rid="B4">Cean 2014</xref>). Probably only native in eastern part of its current distribution area.</p></tp:treatment-sec><tp:treatment-sec sec-type="Material examined"><title>Material examined.</title><p>Adults and leafmines: <bold>Bulgaria</bold>: 1♂, 7 adults [sex not determined], Sliven, 5.iv.1928, P. Tschorbadjiev, Genitalia slide JCK7867 (coll. Natural History Museum Sofia). <bold>Italy</bold>: 28 adults (4♂, 1♀ dissected), Vicenza, Borghetto, experimental vineyard, leafmines on <italic><tp:taxon-name><tp:taxon-name-part taxon-name-part-type="genus">Vitis</tp:taxon-name-part> <tp:taxon-name-part taxon-name-part-type="species">vinifera</tp:taxon-name-part></tp:taxon-name></italic>, 2007, emerged i–ii.2009, M. Baldessari (RMNH); 1♂ (dissected), 7♀, many leafmines, larvae, ibidem, 19.viii.2013, EvN2013904, emerged 11.ix–3.x.2013, M. Baldessari (RMNH). <bold>Russia</bold>: leafmines only, Kalmykiya, Elista, Citypark, 26.ix.2000, leafmines on <italic><tp:taxon-name><tp:taxon-name-part taxon-name-part-type="genus">Parthenocissus</tp:taxon-name-part></tp:taxon-name></italic>, V. Zolotuhin (coll. Zolotuhin).</p></tp:treatment-sec><tp:treatment-sec><!--Section generated to contain objects referenced in tp:taxon-treatment.--><fig id="F2" position="float" orientation="portrait"><label>Figures 5–12.</label><caption><p><italic><tp:taxon-name><tp:taxon-name-part taxon-name-part-type="genus">Holocacista</tp:taxon-name-part></tp:taxon-name></italic> species, adult habitus. <bold>5, 6</bold> <italic><tp:taxon-name><tp:taxon-name-part taxon-name-part-type="genus">Holocacista</tp:taxon-name-part> <tp:taxon-name-part taxon-name-part-type="species">varii</tp:taxon-name-part></tp:taxon-name></italic>, Western Cape, Table mountain NP <bold>5</bold> Male, RMNH.INS.24623 <bold>6</bold> Female RMNH.INS.24625 <bold>7</bold> <italic><tp:taxon-name><tp:taxon-name-part taxon-name-part-type="genus">Holocacista</tp:taxon-name-part></tp:taxon-name></italic> sp. <italic>Rhoicissus_tridentata</italic>, male, Zimbabwe, Mt. Selinda, Genitalia slide EvN4385 <bold>8</bold> <italic><tp:taxon-name><tp:taxon-name-part taxon-name-part-type="genus">Holocacista</tp:taxon-name-part></tp:taxon-name></italic> sp. <italic>Cissus_integrifolia</italic>, male, Zimbabwe, Lundi, Genitalia slide EvN4387 <bold>9</bold> <italic><tp:taxon-name><tp:taxon-name-part taxon-name-part-type="genus">Holocacista</tp:taxon-name-part> <tp:taxon-name-part taxon-name-part-type="species">rivillei</tp:taxon-name-part></tp:taxon-name></italic>, male, Italy, Borghetto, RMNH.INS.24626 <bold>10</bold> <italic><tp:taxon-name><tp:taxon-name-part taxon-name-part-type="genus">Holocacista</tp:taxon-name-part> <tp:taxon-name-part taxon-name-part-type="species">micrarcha</tp:taxon-name-part></tp:taxon-name></italic>, male <bold>11</bold> <italic><tp:taxon-name><tp:taxon-name-part taxon-name-part-type="genus">Holocacista</tp:taxon-name-part> <tp:taxon-name-part taxon-name-part-type="species">selastis</tp:taxon-name-part></tp:taxon-name></italic>, male <bold>12</bold> <italic>H. Leea_Borneo</italic>, male, Indonesia, Kalimantan Timur, Gunung Lumut, RMNH.INS.24158. Scales 1 mm.</p></caption><graphic xmlns:xlink="http://www.w3.org/1999/xlink" xlink:href="zookeys-507-041-g002.jpg" position="float" orientation="portrait" xlink:type="simple" id="oo_44907.jpg"/></fig><fig id="F4" position="float" orientation="portrait"><label>Figures 21–28.</label><caption><p><tp:taxon-name><tp:taxon-name-part taxon-name-part-type="family">Heliozelidae</tp:taxon-name-part></tp:taxon-name> species, details of adult morphology. <bold>21</bold> <italic><tp:taxon-name><tp:taxon-name-part taxon-name-part-type="genus">Holocacista</tp:taxon-name-part> <tp:taxon-name-part taxon-name-part-type="species">rivillei</tp:taxon-name-part></tp:taxon-name></italic>, male, denuded head, RMNH.INS.24300 <bold>22</bold> <italic><tp:taxon-name><tp:taxon-name-part taxon-name-part-type="genus">Holocacista</tp:taxon-name-part> <tp:taxon-name-part taxon-name-part-type="species">capensis</tp:taxon-name-part></tp:taxon-name></italic>, male, denuded head, RMNH.INS.24445 <bold>23</bold> <italic><tp:taxon-name><tp:taxon-name-part taxon-name-part-type="genus">Holocacista</tp:taxon-name-part> <tp:taxon-name-part taxon-name-part-type="species">rivillei</tp:taxon-name-part></tp:taxon-name></italic>, male, detail mouthparts, RMNH.INS.24443 <bold>24</bold> <italic><tp:taxon-name><tp:taxon-name-part taxon-name-part-type="genus">Holocacista</tp:taxon-name-part> <tp:taxon-name-part taxon-name-part-type="species">rivillei</tp:taxon-name-part></tp:taxon-name></italic>, male, head and antenna, showing 15 segments, RMNH.INS.24300 <bold>25–28</bold> Male foretibia with or without epiphysis: <bold>25</bold> <italic><tp:taxon-name><tp:taxon-name-part taxon-name-part-type="genus">Holocacista</tp:taxon-name-part> <tp:taxon-name-part taxon-name-part-type="species">capensis</tp:taxon-name-part></tp:taxon-name></italic>, small epiphysis, RMNH.INS.24445 <bold>26</bold> <italic><tp:taxon-name><tp:taxon-name-part taxon-name-part-type="genus">Holocacista</tp:taxon-name-part> <tp:taxon-name-part taxon-name-part-type="species">rivillei</tp:taxon-name-part></tp:taxon-name></italic>, small epiphysis, RMNH.INS.24443 <bold>27</bold> <italic><tp:taxon-name><tp:taxon-name-part taxon-name-part-type="genus">Heliozela</tp:taxon-name-part> <tp:taxon-name-part taxon-name-part-type="species">sericiella</tp:taxon-name-part></tp:taxon-name></italic>, large epiphysis, RMNH.INS.24451 <bold>28</bold> <italic><tp:taxon-name><tp:taxon-name-part taxon-name-part-type="genus">Antispilina</tp:taxon-name-part> <tp:taxon-name-part taxon-name-part-type="species">ludwigi</tp:taxon-name-part></tp:taxon-name></italic>, epiphysis absent, RMNH.INS.24448.</p></caption><graphic xmlns:xlink="http://www.w3.org/1999/xlink" xlink:href="zookeys-507-041-g004.jpg" position="float" orientation="portrait" xlink:type="simple" id="oo_44909.jpg"/></fig><fig id="F5" position="float" orientation="portrait"><label>Figures 29, 30.</label><caption><p><italic><tp:taxon-name><tp:taxon-name-part taxon-name-part-type="genus">Holocacista</tp:taxon-name-part></tp:taxon-name></italic> species, wing venation. <bold>29</bold> <italic><tp:taxon-name><tp:taxon-name-part taxon-name-part-type="genus">Holocacista</tp:taxon-name-part> <tp:taxon-name-part taxon-name-part-type="species">rivillei</tp:taxon-name-part></tp:taxon-name></italic>, female, veins labelled, RMNH.INS.24259 <bold>30</bold> <italic><tp:taxon-name><tp:taxon-name-part taxon-name-part-type="genus">Holocacista</tp:taxon-name-part> <tp:taxon-name-part taxon-name-part-type="species">capensis</tp:taxon-name-part></tp:taxon-name></italic>, male, RMNH.INS.24260.</p></caption><graphic xmlns:xlink="http://www.w3.org/1999/xlink" xlink:href="zookeys-507-041-g005.jpg" position="float" orientation="portrait" xlink:type="simple" id="oo_44910.jpg"/></fig><fig id="F15" position="float" orientation="portrait"><label>Figures 83–88.</label><caption><p><italic><tp:taxon-name><tp:taxon-name-part taxon-name-part-type="genus">Holocacista</tp:taxon-name-part></tp:taxon-name></italic> species, leafmines on <tp:taxon-name><tp:taxon-name-part taxon-name-part-type="family">Vitaceae</tp:taxon-name-part></tp:taxon-name>. <bold>83</bold> <italic><tp:taxon-name><tp:taxon-name-part taxon-name-part-type="genus">Holocacista</tp:taxon-name-part></tp:taxon-name></italic> sp. <italic>Rhoicissus_tomentosa</italic>, fresh mine, larva cutting out shield, Swellendam, EvN2014901, larva RMNH.INS.30313 <bold>84</bold> <italic><tp:taxon-name><tp:taxon-name-part taxon-name-part-type="genus">Holocacista</tp:taxon-name-part></tp:taxon-name></italic> sp. <italic>Rhoicissus_tridentata</italic>, dried mines, Vari 1225 <bold>85</bold> <italic><tp:taxon-name><tp:taxon-name-part taxon-name-part-type="genus">Holocacista</tp:taxon-name-part> <tp:taxon-name-part taxon-name-part-type="species">salutans</tp:taxon-name-part></tp:taxon-name></italic> on <italic><tp:taxon-name><tp:taxon-name-part taxon-name-part-type="genus">Rhoicissus</tp:taxon-name-part> <tp:taxon-name-part taxon-name-part-type="species">tomentosa</tp:taxon-name-part></tp:taxon-name></italic>, dried mines, Vari 2788 <bold>86</bold> <italic><tp:taxon-name><tp:taxon-name-part taxon-name-part-type="genus">Holocacista</tp:taxon-name-part> <tp:taxon-name-part taxon-name-part-type="species">salutans</tp:taxon-name-part></tp:taxon-name></italic> on <italic><tp:taxon-name><tp:taxon-name-part taxon-name-part-type="genus">Rhoicissus</tp:taxon-name-part> <tp:taxon-name-part taxon-name-part-type="species">digitata</tp:taxon-name-part></tp:taxon-name></italic>, dried mines, Vari 3342 <bold>87, 88</bold> <italic><tp:taxon-name><tp:taxon-name-part taxon-name-part-type="genus">Holocacista</tp:taxon-name-part> <tp:taxon-name-part taxon-name-part-type="species">rivillei</tp:taxon-name-part></tp:taxon-name></italic>, fresh mines with larvae on <italic><tp:taxon-name><tp:taxon-name-part taxon-name-part-type="genus">Vitis</tp:taxon-name-part> <tp:taxon-name-part taxon-name-part-type="species">vinifera</tp:taxon-name-part></tp:taxon-name></italic>, in 87 two larvae next to each other, one in cocoon, EvN2013904.</p></caption><graphic xmlns:xlink="http://www.w3.org/1999/xlink" xlink:href="zookeys-507-041-g015.jpg" position="float" orientation="portrait" xlink:type="simple" id="oo_44920.jpg"/></fig><fig id="F18" position="float" orientation="portrait"><label>Figures 101–106.</label><caption><p><italic><tp:taxon-name><tp:taxon-name-part taxon-name-part-type="genus">Holocacista</tp:taxon-name-part></tp:taxon-name></italic> species, male phallus in lateral view, scales 100 μm. <bold>101</bold> <italic><tp:taxon-name><tp:taxon-name-part taxon-name-part-type="genus">Holocacista</tp:taxon-name-part></tp:taxon-name></italic> sp. <italic>Rhoicissus_tridentata</italic>, Genitalia slide EvN4380 [mirrored] <bold>102</bold> <italic><tp:taxon-name><tp:taxon-name-part taxon-name-part-type="genus">Holocacista</tp:taxon-name-part></tp:taxon-name></italic> sp. <italic>Rhoicissus_</italic>PundaMilia, Genitalia slide EvN4382 <bold>103</bold> <italic><tp:taxon-name><tp:taxon-name-part taxon-name-part-type="genus">Holocacista</tp:taxon-name-part></tp:taxon-name></italic> sp. <italic>Cissus_integrifolia</italic>, Genitalia slide EvN4387 <bold>104</bold> <italic><tp:taxon-name><tp:taxon-name-part taxon-name-part-type="genus">Holocacista</tp:taxon-name-part> <tp:taxon-name-part taxon-name-part-type="species">varii</tp:taxon-name-part></tp:taxon-name></italic>, Genitalia slide EvN4623 <bold>105</bold> <italic><tp:taxon-name><tp:taxon-name-part taxon-name-part-type="genus">Holocacista</tp:taxon-name-part> <tp:taxon-name-part taxon-name-part-type="species">rivillei</tp:taxon-name-part></tp:taxon-name></italic>, Genitalia slide EvN4443 [mirrored] <bold>106</bold> <italic><tp:taxon-name><tp:taxon-name-part taxon-name-part-type="genus">Holocacista</tp:taxon-name-part></tp:taxon-name></italic> sp. <italic>Dyerophytum_</italic>UAE,  Genitalia slide EvN4628. 104 and 105 on the same scale.</p></caption><graphic xmlns:xlink="http://www.w3.org/1999/xlink" xlink:href="zookeys-507-041-g018.jpg" position="float" orientation="portrait" xlink:type="simple" id="oo_44923.jpg"/></fig></tp:treatment-sec><ref-list><ref id="B31"><mixed-citation xmlns:xlink="http://www.w3.org/1999/xlink" xlink:type="simple"><person-group><name name-style="western"><surname>Nieukerken</surname><given-names>EJ van</given-names></name><name name-style="western"><surname>Wagner</surname><given-names>DL</given-names></name><name name-style="western"><surname>Baldessari</surname><given-names>M</given-names></name><name name-style="western"><surname>Mazzon</surname><given-names>L</given-names></name><name name-style="western"><surname>Angeli</surname><given-names>G</given-names></name><name name-style="western"><surname>Girolami</surname><given-names>V</given-names></name><name name-style="western"><surname>Duso</surname><given-names>C</given-names></name><name name-style="western"><surname>Doorenweerd</surname><given-names>C</given-names></name></person-group> (<year>2012b</year>) <article-title><italic><tp:taxon-name><tp:taxon-name-part taxon-name-part-type="genus">Antispila</tp:taxon-name-part> <tp:taxon-name-part taxon-name-part-type="species">oinophylla</tp:taxon-name-part></tp:taxon-name></italic> new species (<tp:taxon-name><tp:taxon-name-part taxon-name-part-type="order">Lepidoptera</tp:taxon-name-part></tp:taxon-name>, <tp:taxon-name><tp:taxon-name-part taxon-name-part-type="family">Heliozelidae</tp:taxon-name-part></tp:taxon-name>), a new North American grapevine leafminer invading Italian vineyards: taxonomy, DNA barcodes and life cycle.</article-title> <source>ZooKeys</source> <volume>170</volume>: <fpage>29</fpage>–<lpage>77</lpage>. doi: <ext-link ext-link-type="doi" xlink:href="10.3897/zookeys.170.2617" xlink:type="simple">10.3897/zookeys.170.2617</ext-link></mixed-citation></ref><ref id="B4"><mixed-citation xmlns:xlink="http://www.w3.org/1999/xlink" xlink:type="simple"><person-group><name name-style="western"><surname>Cean</surname><given-names>M</given-names></name></person-group> (<year>2014</year>) <article-title><italic><tp:taxon-name><tp:taxon-name-part taxon-name-part-type="genus">Holocacista</tp:taxon-name-part> <tp:taxon-name-part taxon-name-part-type="species">rivillei</tp:taxon-name-part></tp:taxon-name></italic> (Stainton, 1855) (<tp:taxon-name><tp:taxon-name-part taxon-name-part-type="order">Lepidoptera</tp:taxon-name-part></tp:taxon-name> <tp:taxon-name><tp:taxon-name-part taxon-name-part-type="family">Heliozidae</tp:taxon-name-part></tp:taxon-name>) – a leafminer species recorded on <italic><tp:taxon-name><tp:taxon-name-part taxon-name-part-type="genus">Vitis</tp:taxon-name-part> <tp:taxon-name-part taxon-name-part-type="species">vinifera</tp:taxon-name-part></tp:taxon-name></italic> L.</article-title> <source>from southern Romania Scientific Papers Series A Agronomy</source> <volume>57</volume>: <fpage>385</fpage>–<lpage>388</lpage>. <ext-link ext-link-type="uri" xlink:href="http://agronomyjournal.usamv.ro/pdf/2014/art69.pdf" xlink:type="simple">http://agronomyjournal.usamv.ro/pdf/2014/art69.pdf</ext-link></mixed-citation></ref></ref-list></tp:taxon-treatment>
