# Supplementary material for: A new leafminer on grapevine and Rhoicissus (Vitaceae) in South Africa within an expanded generic concept of Holocacista (Insecta, Lepidoptera, Heliozelidae)
Source: Zookeys. 2015 Jun 8;(507):41–97. doi: 10.3897/zookeys.507.9536 (PMC4490219; doi:10.3897/zookeys.507.9536)
Supplement: XML Treatment for Holocacista capensis [file zookeys.507.9536-treatment3.xml]

<!DOCTYPE tp:taxon-treatment
  PUBLIC "-//TaxonX//DTD Taxonomic Treatment Publishing DTD v0 20100105//EN" "tax-treatment-NSO.dtd">
<tp:taxon-treatment xmlns:tp="http://www.plazi.org/taxpub"><tp:treatment-meta><kwd-group><label>Taxon classification</label><kwd><named-content content-type="kingdom">Animalia</named-content></kwd><kwd><named-content content-type="order">Lepidoptera</named-content></kwd><kwd><named-content content-type="family">Heliozelidae</named-content></kwd></kwd-group><mixed-citation publication-type="journal"><person-group><name><surname>van Nieukerken</surname><given-names>Erik J.</given-names></name><name><surname>Geertsema</surname><given-names>Henk</given-names></name></person-group><article-title>A new leafminer on grapevine and <italic><tp:taxon-name><tp:taxon-name-part taxon-name-part-type="genus">Rhoicissus</tp:taxon-name-part></tp:taxon-name></italic> (<tp:taxon-name><tp:taxon-name-part taxon-name-part-type="family">Vitaceae</tp:taxon-name-part></tp:taxon-name>) in South Africa within an expanded generic concept of <italic><tp:taxon-name><tp:taxon-name-part taxon-name-part-type="genus">Holocacista</tp:taxon-name-part></tp:taxon-name></italic> (<tp:taxon-name><tp:taxon-name-part taxon-name-part-type="class">Insecta</tp:taxon-name-part></tp:taxon-name>, <tp:taxon-name><tp:taxon-name-part taxon-name-part-type="order">Lepidoptera</tp:taxon-name-part></tp:taxon-name>, <tp:taxon-name><tp:taxon-name-part taxon-name-part-type="family">Heliozelidae</tp:taxon-name-part></tp:taxon-name>)</article-title><source>Zookeys</source><day>8</day><month>6</month><year>2015</year><volume>2015</volume><issue>507</issue><fpage>41</fpage><lpage>97</lpage><pub-id pub-id-type="doi">10.3897/zookeys.507.9536</pub-id></mixed-citation></tp:treatment-meta><tp:nomenclature><tp:taxon-name>
                        <tp:taxon-name-part taxon-name-part-type="genus">Holocacista</tp:taxon-name-part>
                        <tp:taxon-name-part taxon-name-part-type="species">capensis</tp:taxon-name-part>
                        <object-id xmlns:xlink="http://www.w3.org/1999/xlink" content-type="zoobank" xlink:type="simple">http://zoobank.org/1455B935-A7E5-4247-8BAB-47825BAF3048</object-id>
                    </tp:taxon-name><tp:taxon-status xmlns:xlink="http://www.w3.org/1999/xlink" xlink:type="simple">sp. n.</tp:taxon-status><xref ref-type="fig" rid="F1">Figs 1–3</xref><xref ref-type="fig" rid="F4">, 22</xref><xref ref-type="fig" rid="F4">, 25</xref><xref ref-type="fig" rid="F5">, 30</xref><xref ref-type="fig" rid="F7">, 37</xref><xref ref-type="fig" rid="F9">–53</xref><xref ref-type="fig" rid="F13">, 70</xref><xref ref-type="fig" rid="F14">–82</xref><xref ref-type="fig" rid="F17">, 94–96</xref><xref ref-type="fig" rid="F19">, 107–110</xref><xref ref-type="fig" rid="F20">, 115</xref><xref ref-type="fig" rid="F20">, 116</xref><tp:nomenclature-citation-list><tp:nomenclature-citation><tp:taxon-name><tp:taxon-name-part taxon-name-part-type="genus">Antispila</tp:taxon-name-part></tp:taxon-name><comment> sp. <xref ref-type="bibr" rid="B16">Kroon (1999)</xref>: 83, 120 [on <italic><tp:taxon-name><tp:taxon-name-part taxon-name-part-type="genus">Vitis</tp:taxon-name-part></tp:taxon-name></italic> sp.].</comment></tp:nomenclature-citation></tp:nomenclature-citation-list></tp:nomenclature><tp:treatment-sec sec-type="Type material"><title>Type material.</title><p><bold>Holotype male</bold>, South Africa (Western Cape), Paarl NW, De Heuvel estate, 180 m, 16.i.2013, leafmines on <italic><tp:taxon-name><tp:taxon-name-part taxon-name-part-type="genus">Vitis</tp:taxon-name-part> <tp:taxon-name-part taxon-name-part-type="species">vinifera</tp:taxon-name-part></tp:taxon-name></italic> cv ‘Regal’, EvN2013004, emerged 27.i.2013, E.J. van Nieukerken &amp; H. Geertsema, Genitalia slide EvN4622, DNA extracted (RMNH.INS.24622) (RMNH).</p></tp:treatment-sec><tp:treatment-sec sec-type="Differential diagnosis"><title>Differential diagnosis.</title><p>Externally <italic><tp:taxon-name><tp:taxon-name-part taxon-name-part-type="genus">Holocacista</tp:taxon-name-part> <tp:taxon-name-part taxon-name-part-type="species">capensis</tp:taxon-name-part></tp:taxon-name></italic> is almost inseparable from other South African <tp:taxon-name><tp:taxon-name-part taxon-name-part-type="family">Vitaceae</tp:taxon-name-part></tp:taxon-name>-feeding <italic><tp:taxon-name><tp:taxon-name-part taxon-name-part-type="genus">Holocacista</tp:taxon-name-part></tp:taxon-name></italic> species, including <italic><tp:taxon-name><tp:taxon-name-part taxon-name-part-type="genus">Holocacista</tp:taxon-name-part> <tp:taxon-name-part taxon-name-part-type="species">salutans</tp:taxon-name-part></tp:taxon-name></italic>. Absence or reduction of the first costal spot in the male, however, may be an indication that the specimen might be <italic><tp:taxon-name><tp:taxon-name-part taxon-name-part-type="genus">Holocacista</tp:taxon-name-part> <tp:taxon-name-part taxon-name-part-type="species">capensis</tp:taxon-name-part></tp:taxon-name></italic>; only study of genitalia allows a firm identification. For differences with <italic><tp:taxon-name><tp:taxon-name-part taxon-name-part-type="genus">Holocacista</tp:taxon-name-part> <tp:taxon-name-part taxon-name-part-type="species">varii</tp:taxon-name-part></tp:taxon-name></italic>, see there. The only South African <tp:taxon-name><tp:taxon-name-part taxon-name-part-type="family">Vitaceae</tp:taxon-name-part></tp:taxon-name>-feeding “real” <italic><tp:taxon-name><tp:taxon-name-part taxon-name-part-type="genus">Antispila</tp:taxon-name-part></tp:taxon-name></italic> species is much larger and has more antennal segments (ca. 26). In male genitalia the configuration of the small number of spines on phallocrypt in combination with the ventrally curved phallus appendix is characteristic, otherwise very similar to <italic><tp:taxon-name><tp:taxon-name-part taxon-name-part-type="genus">Holocacista</tp:taxon-name-part> <tp:taxon-name-part taxon-name-part-type="species">salutans</tp:taxon-name-part></tp:taxon-name></italic> and some of the unnamed <italic><tp:taxon-name><tp:taxon-name-part taxon-name-part-type="genus">Rhoicissus</tp:taxon-name-part></tp:taxon-name></italic> miners. Leafmines characterised by the very contorted first part of the mine, which is straighter or shorter in the other species; currently the only known leafminer on <italic><tp:taxon-name><tp:taxon-name-part taxon-name-part-type="genus">Vitis</tp:taxon-name-part></tp:taxon-name></italic> in South Africa.</p></tp:treatment-sec><tp:treatment-sec sec-type="Description"><title>Description.</title><p><italic>Male</italic> (Figs <xref ref-type="fig" rid="F1">1</xref>, <xref ref-type="fig" rid="F1">3</xref>). Head face and vertex covered with appressed, metallic, silvery-white scales, more brownish grey on vertex. Palpi porrect, white; base of proboscis covered with white scales. Antenna with 16 segments, ringed, each flagellomere with a basal fuscous scale ring and apical white scale ring on upper side, scales on underside all white. Legs grey, tarsi mostly yellowish white, especially on underside. Thorax and forewings ground colour grey brown, slightly irrorate, caused by scales being dark tipped and paler at base. A silver-white pattern on forewing consists of a triangular dorsal spot at 1/4, usually associated with a minor spot of just a few scales at costa, that may be joined to dorsal spot, or even completely absent; a second triangular dorsal spot at 1/2, reaching almost to middle of wing; a triangular costal spot just beyond middle, always separate; fringe line very distinct, demarcated by dark-tipped scales. Terminal fringe silvery white. Hindwings pale grey. Underside of wings fuscous, with white spots visible. Abdomen lead coloured, including vestiture on external genitalia.</p><p><italic>Female</italic> (Fig. <xref ref-type="fig" rid="F1">2</xref>). Antenna with 16 segments. Colour pattern distinct from male: scales almost uniformly dark fuscous with purplish tinge, resulting in darker, velvety wing colour and contrasting silvery-white pattern; first costal and dorsal spots joined to form a narrow fascia, wider at dorsum; second dorsal and costal spots as in male; fringe line distinct, scales forming cilia line with slightly paler bases. Abdomen almost black, narrowly pointed posteriorly.</p><p><italic>Measurements</italic>. Male: forewing length 1.8–2.3 mm (2.0 ± 0.1, 20) (1 dwarf of 1.55 mm forewing length excluded), wingspan: 3.9–4.9 mm. Female: forewing length 1.9–2.1 mm (2.0 ± 0.1, 14), wingspan 4.0–4.6 mm.</p><!--PageBreak--><p><italic>Male genitalia</italic> (Figs <xref ref-type="fig" rid="F7">37</xref>–<xref ref-type="fig" rid="F8">49</xref>, <xref ref-type="fig" rid="F17">94–96</xref>, <xref ref-type="fig" rid="F19">107–110</xref>, <xref ref-type="fig" rid="F20">115</xref>). Total length vinculum + tegumen 425–625 µm. Vinculum (S IX) long, reaching anterior margin of segment VI. Tegumen (Figs <xref ref-type="fig" rid="F7">41</xref>, <xref ref-type="fig" rid="F8">46</xref>, <xref ref-type="fig" rid="F19">110</xref>) well sclerotised, with medial, slightly-bilobed posterior projection, one sensilla on each lobe; tegumen dorsally with groups of microtrichia, and two lateral lobes with setae or sensilla; a poorly-sclerotised structure below tegumen may be a reduced uncus. Valva (Figs <xref ref-type="fig" rid="F7">40</xref>, <xref ref-type="fig" rid="F8">43</xref>, <xref ref-type="fig" rid="F19">108</xref>) narrow, apex blunt, with stalked pectinifer halfway to inner margin, pecten comprising 8–11 blunt sensilla, usually same number on both valvae, but sometimes a difference of one. Valva length (without transtilla) 200–230 µm. Transtilla (Figs <xref ref-type="fig" rid="F7">41</xref>, <xref ref-type="fig" rid="F19">109</xref>) with long sublateral processes and medial spatulate posterior process, with rounded corners. Juxta elongate, as a narrow ventral process of phallus, attached on phallus near phallocrypt spines (Fig. <xref ref-type="fig" rid="F8">48</xref>). Phallus (Figs <xref ref-type="fig" rid="F7">39</xref>, <xref ref-type="fig" rid="F8">42</xref>, <xref ref-type="fig" rid="F8">44</xref>, <xref ref-type="fig" rid="F8">45</xref>, <xref ref-type="fig" rid="F8">48</xref>, <xref ref-type="fig" rid="F8">49</xref>, <xref ref-type="fig" rid="F17">94–96</xref>, <xref ref-type="fig" rid="F19">107</xref>) long and narrow, ca. 340–425 µm long. Phallocrypt (manica) with some strongly-sclerotised conical spines, arranged asymmetrically; in lateral view (Figs <xref ref-type="fig" rid="F8">44</xref>, <xref ref-type="fig" rid="F17">94–96</xref>) one dorsally, curved ventrad, a similar strong one ventrally curved dorsad, latter with 3–4 smaller spines in a row anteriorly; in ventrally mounted specimens spines appear mostly on right side, where phallus is constricted. Phallus outer tube with ventrally-curved appendix ca.103–150 µm long (measured along curve).</p><p><italic>Female genitalia</italic> (Figs <xref ref-type="fig" rid="F9">50–53</xref>). Length of anterior apophyses 800–900 μm (n=5), posterior apophyses 880–935 μm (n=5). Oviscapt with 5–6 cusps on either side (Figs <xref ref-type="fig" rid="F9">51</xref>, <xref ref-type="fig" rid="F9">52</xref>). Ductus spermathecae with many wide convolutions, spermathecal papilla with circle-shaped sclerotisation (Fig. <xref ref-type="fig" rid="F9">50</xref>).</p></tp:treatment-sec><tp:treatment-sec sec-type="Biology"><title>Biology.</title><p><bold>Host plants.</bold> <tp:taxon-name><tp:taxon-name-part taxon-name-part-type="family">Vitaceae</tp:taxon-name-part></tp:taxon-name>: <italic><tp:taxon-name><tp:taxon-name-part taxon-name-part-type="genus">Rhoicissus</tp:taxon-name-part> <tp:taxon-name-part taxon-name-part-type="species">digitata</tp:taxon-name-part></tp:taxon-name></italic> (L.f.) Gilg. &amp; M. Brandt and various South African grown cultivars of <italic><tp:taxon-name><tp:taxon-name-part taxon-name-part-type="genus">Vitis</tp:taxon-name-part> <tp:taxon-name-part taxon-name-part-type="species">vinifera</tp:taxon-name-part></tp:taxon-name></italic> (e.g., Chardonnay, Chenin Blanc, Red Globe, Régal).</p><p><bold>Leafmines</bold> (Figs <xref ref-type="fig" rid="F13">70–75</xref>, <xref ref-type="fig" rid="F14">79</xref>). The egg is inserted on the leaf underside, usually within 1–2 mm from a vein, rarely slightly farther. Freshly expanded foliage is preferentially selected for oviposition, but as egg laying proceeds from early spring to late autumn, it also oviposits on older leaves, even those showing previous feeding. The majority of the mines on <italic><tp:taxon-name><tp:taxon-name-part taxon-name-part-type="genus">Vitis</tp:taxon-name-part></tp:taxon-name></italic> (75% of 160 mines from six samples) start at the leaf edge, but even there the egg is always near the vein in the tip of a lobe; some mines originate close to the leaf midrib. Also, the few studied mines on <italic><tp:taxon-name><tp:taxon-name-part taxon-name-part-type="genus">Rhoicissus</tp:taxon-name-part></tp:taxon-name></italic> start at the leaf(let) tip. The mine starts as a much contorted narrow gallery, often first in a zigzag pattern with U-turns, eventually enlarging into an irregular wide gallery or a blotch. The frass is brown in the early mine, later black, in a rather thin line in the centre of the gallery; later the frass is in clumps in a wider central line. The whole mine occupies a small area of ca. 12–15 mm long, of which the size depends on leaf thickness; in thin leaves mines are appreciably longer and wider. Mines are very often clustered in groups of 3–5 or even more. The larva cuts out an elliptic case of about 2.5–4.1 mm (3.4 ± 0.3, n=34) × 1.5–3.1 mm (2.3 ± 0.3, n=34) mm wide, ratio 1.2–1.8 (1.5 ± 0.1).</p></tp:treatment-sec><tp:treatment-sec sec-type="Voltinism and habits"><title>Voltinism and habits.</title><p>The moth is multivoltine; the first adults appear during early spring (September to October) and a single generation lasts from three to four weeks; peak numbers are reached during February and March at the height of the grape picking season. Moths are still present in April; the last were seen early May; many cocoons overwinter in leaf litter, dropping to the ground and pupating amongst leaf litter or attached to stems and trellises from April onwards, and yielding moths from September onwards. Larvae are present almost continuously from November to early May when the leaves start to wither and drop. Larvae have only once been collected on <italic><tp:taxon-name><tp:taxon-name-part taxon-name-part-type="genus">Rhoicissus</tp:taxon-name-part></tp:taxon-name></italic>, these in March. When fully grown, larvae descend from the mines to attach their cocoons upon landing on a variety of objects such as other leaves, berries of grape bunches, trellises or on the bark of the vine itself (Fig. <xref ref-type="fig" rid="F14">76</xref>).</p><!--PageBreak--><p>Moths aggregate and mate in the heat of the day (1100–1400 hrs) on exposed vine foliage, but prefer to oviposit in the shaded canopy conditions under which table grapes are grown; wine grapes, grown in an open cultivation system and fully exposed to the sun are rarely, or at least less seriously attacked.</p></tp:treatment-sec><tp:treatment-sec sec-type="Distribution"><title>Distribution</title><p>(Fig. <xref ref-type="fig" rid="F20">115</xref>). On native <italic><tp:taxon-name><tp:taxon-name-part taxon-name-part-type="genus">Rhoicissus</tp:taxon-name-part></tp:taxon-name></italic> as yet only found once: South Africa, Western Cape (Wilderness). On cultivated <italic><tp:taxon-name><tp:taxon-name-part taxon-name-part-type="genus">Vitis</tp:taxon-name-part></tp:taxon-name></italic> from South Africa: Western Cape, Northern Cape and Gauteng.</p></tp:treatment-sec><tp:treatment-sec sec-type="DNA barcode"><title>DNA barcode.</title><p>We barcoded eight specimens, including the Holotype. All barcodes belong to Barcode Identification Number (BIN):<ext-link xmlns:xlink="http://www.w3.org/1999/xlink" ext-link-type="uri" xlink:href="http://www.boldsystems.org/index.php/Public_BarcodeCluster?clusteruri=BOLD:ACG9027" xlink:type="simple">ACG9027</ext-link>, the largest intraspecific distance is 1.4%, between one specimen collected in Gauteng and the rest, collected in the Western Cape.</p><p>DNA-Barcode of Holotype, <ext-link xmlns:xlink="http://www.w3.org/1999/xlink" ext-link-type="uri" xlink:href="http://www.boldsystems.org/index.php/Public_RecordView?processid=HELA103-14" xlink:type="simple">HELA103-14</ext-link> (658 basepairs):</p><p><styled-content style="word-wrap: break-word;">AACTTTATATTTTATTTTTGGTATTTGAGCGGGATTAGTAGGAACATCAATAAGTTTATTAATTCGTGCTGAATTAGGAATCCCTGGGTCCTTAATTTCTAATGATCAAATTTATAATACTATTGTTACAGCTCATGCATTTATTATAATTTTTTTTATAGTTATACCTATTATAATTGGAGGATTTGGAAATTGATTAGTTCCGTTAATATTAGGAGCCCCAGATATAGCATTTCCTCGTCTTAATAATATAAGTTTTTGACTCCTTCCCCCATCTTTAACATTATTAATTTCAAGAAGATTAGTTGAAATGGGATCAGGAACTGGATGAACTGTCTATCCACCTTTATCTTCCAATATTGCCCATATGGGAACTTCTGTGGATTTAACTATTTTTTCTTTACATTTGGCTGGAATTTCATCTATTTTAGGAGCTGTAAATTTTATTACAACAATTATTAATATAAAACCAGTTAGAATAATATATAATCAACTTTCTTTATTTGTTTGATCTGTGGGTATTACAGCTTTATTACTATTATTATCTTTACCTGTATTAGCTGGAGCTATTACTATATTATTAACTGATCGAAATTTAAATACTTCTTTTTTTGACCCTATGGGAGGAGGAGACCCTATTCTATATCAACATTTATTT</styled-content></p></tp:treatment-sec><tp:treatment-sec sec-type="Remarks"><title>Remarks.</title><p>The only wild <italic><tp:taxon-name><tp:taxon-name-part taxon-name-part-type="genus">Rhoicissus</tp:taxon-name-part></tp:taxon-name></italic> on which mines of <italic><tp:taxon-name><tp:taxon-name-part taxon-name-part-type="genus">Holocacista</tp:taxon-name-part> <tp:taxon-name-part taxon-name-part-type="species">capensis</tp:taxon-name-part></tp:taxon-name></italic> were collected, was identified by Vári in his notebook as <italic><tp:taxon-name><tp:taxon-name-part taxon-name-part-type="genus">Rhoicissus</tp:taxon-name-part> <tp:taxon-name-part taxon-name-part-type="species">revoilii</tp:taxon-name-part></tp:taxon-name></italic>. The single leaf we studied could belong to this species or to <italic><tp:taxon-name><tp:taxon-name-part taxon-name-part-type="genus">Rhoicissus</tp:taxon-name-part> <tp:taxon-name-part taxon-name-part-type="species">digitata</tp:taxon-name-part></tp:taxon-name></italic>, which is very similar. On the basis of the distribution (<xref ref-type="bibr" rid="B33">Palgrave and Palgrave 2002</xref>), we conclude that the latter is the most likely, since <italic><tp:taxon-name><tp:taxon-name-part taxon-name-part-type="genus">Rhoicissus</tp:taxon-name-part> <tp:taxon-name-part taxon-name-part-type="species">revoilii</tp:taxon-name-part></tp:taxon-name></italic> is not known to occur in the Western Cape.</p><p>Several reared adults were used in 2013 for a rearing experiment on potted plants of <italic><tp:taxon-name><tp:taxon-name-part taxon-name-part-type="genus">Rhoicissus</tp:taxon-name-part> <tp:taxon-name-part taxon-name-part-type="species">rhomboidea</tp:taxon-name-part></tp:taxon-name></italic> (E.Mey. ex Harv.) Planch., bought in the Netherlands. Although the adults lived for several days, no traces of mines were found. Either the species is unsuitable as a hostplant, or these potted plants contained remnants of insecticides. Later, we were more successful with rearing larval offspring from <italic><tp:taxon-name><tp:taxon-name-part taxon-name-part-type="genus">Vitis</tp:taxon-name-part></tp:taxon-name></italic>-grown adults from Wellington on potted <italic><tp:taxon-name><tp:taxon-name-part taxon-name-part-type="genus">Rhoicissus</tp:taxon-name-part> <tp:taxon-name-part taxon-name-part-type="species">digitata</tp:taxon-name-part></tp:taxon-name></italic> in the laboratory in Stellenbosch (for resulting leafmines see Fig. <xref ref-type="fig" rid="F14">79</xref>). The main aim of this preliminary study was to detect whether moths reared on <italic><tp:taxon-name><tp:taxon-name-part taxon-name-part-type="genus">Vitis</tp:taxon-name-part> <tp:taxon-name-part taxon-name-part-type="species">vinifera</tp:taxon-name-part></tp:taxon-name></italic> would readily breed on (caged) <italic><tp:taxon-name><tp:taxon-name-part taxon-name-part-type="genus">Rhoicissus</tp:taxon-name-part> <tp:taxon-name-part taxon-name-part-type="species">digitata</tp:taxon-name-part></tp:taxon-name></italic>; moths emerging from grapevine leaf litter or sampled foliage were released into the caged <italic><tp:taxon-name><tp:taxon-name-part taxon-name-part-type="genus">Rhoicissus</tp:taxon-name-part></tp:taxon-name></italic>. The latter was readily infested, often resulting in the entire leaf being consumed by the larvae.</p><!--PageBreak--><p>Other live cocoons were sent in 2013 to Lund, Sweden, emerged there, and have been used for pheromone studies (<xref ref-type="bibr" rid="B46">Wang et al. 2015</xref>).</p></tp:treatment-sec><tp:treatment-sec sec-type="Material examined"><title>Material examined.</title><p>Adults and leafmines: <bold>South Africa, Gauteng</bold>: 3♂, Pretoria, Roodeplaat, 1245 m, leafmines <italic><tp:taxon-name><tp:taxon-name-part taxon-name-part-type="genus">Vitis</tp:taxon-name-part> <tp:taxon-name-part taxon-name-part-type="species">vinifera</tp:taxon-name-part></tp:taxon-name></italic>, emerged 10–12.x.1990, S. Marais, Genitalia slide EvN4264, DNA extracted (RMNH.INS.24264) (HG, RMNH); 3♂, 5♀, same locality, emerged 4–14.iv.2012, D. Visser (HG, RMNH); 2♀ [5 more specimens in TMSA], Pretoria, emerged 2–6.xi.1950, L. Vári, Genitalia slide TM6830, Wing slide TM 2414 (TMSA); 1♀ [1 more specimen in TMSA], 1 herbarium sheet with 6 leafmines on 4 leaves, Pretoria, 8.iii.1953, Ac. no. 660, leafmines on <italic><tp:taxon-name><tp:taxon-name-part taxon-name-part-type="genus">Vitis</tp:taxon-name-part> <tp:taxon-name-part taxon-name-part-type="species">vinifera</tp:taxon-name-part></tp:taxon-name></italic>, emerged 10–31.iii.1953, L. Vári (TMSA); 1♂, 1♀, 1 herbarium sheet with ca. 13 leafmines in 4 leaves, Pretoria, in own garden, 21.x.1953, Ac. no. 866, leafmines on <italic><tp:taxon-name><tp:taxon-name-part taxon-name-part-type="genus">Vitis</tp:taxon-name-part> <tp:taxon-name-part taxon-name-part-type="species">vinifera</tp:taxon-name-part></tp:taxon-name></italic>, emerged 26.x–3.xi.1953, L. Vári (TMSA); 1♂, larvae and leafmines, Roodeplaat exp. Farm, 1168 m, 23.i.2013, leafmines <italic><tp:taxon-name><tp:taxon-name-part taxon-name-part-type="genus">Vitis</tp:taxon-name-part> <tp:taxon-name-part taxon-name-part-type="species">vinifera</tp:taxon-name-part></tp:taxon-name></italic>, EvN2013025–026, E.J. van Nieukerken &amp; S. Richter, 1 larva DNA extracted (RMNH.INS.29586).  <bold>Northern Cape</bold>: 9♂, 14♀ [unmounted], Vaalhartz Research Stn., Jan Kempdorp near Kimberly, 27.ii.1980 [emergence date?], W. v.d. Westhuyzen (TMSA). <bold>Western Cape</bold>: 2♂, 3♀, Cape Town, Woodstock, cocoons collected on <italic><tp:taxon-name><tp:taxon-name-part taxon-name-part-type="genus">Vitis</tp:taxon-name-part> <tp:taxon-name-part taxon-name-part-type="species">vinifera</tp:taxon-name-part></tp:taxon-name></italic>, 26.ii.2012, emerged 5–13.iii.2012, M. Wohlfarter; 1♂, Oudtshoorn, March 1998, on urban vine, H. Geertsema (HG); 81♂, 58♀, Paarl, nr Windmeul, 168 m, leafmines/cocoons on <italic><tp:taxon-name><tp:taxon-name-part taxon-name-part-type="genus">Vitis</tp:taxon-name-part> <tp:taxon-name-part taxon-name-part-type="species">vinifera</tp:taxon-name-part></tp:taxon-name></italic>, emerged 1.ii–30.iii.2012, H. Geertsema, Genitalia slides EvN4260♂, 4261♀, 4262♂, 4263♀; complete adults on slide EvN4445♂, 4446♂, 4447♂, DNA extracted (RMNH.INS.24260, 24261, 24262, 24263, 24445, 24446, 24447) (HG, RMNH); 3♂, 2♀, Paarl NW, Nelson estate, 125 m, 15.i.2013, leafmines on <italic><tp:taxon-name><tp:taxon-name-part taxon-name-part-type="genus">Vitis</tp:taxon-name-part> <tp:taxon-name-part taxon-name-part-type="species">vinifera</tp:taxon-name-part></tp:taxon-name></italic> cv ‘Chenin Blanc’, EvN2013002, emerged 18.i–1.ii.2013, E.J. van Nieukerken &amp; H. Geertsema; 6♂, 10♀, 4 larvae, ibidem, 130 m, leafmines on <italic><tp:taxon-name><tp:taxon-name-part taxon-name-part-type="genus">Vitis</tp:taxon-name-part> <tp:taxon-name-part taxon-name-part-type="species">vinifera</tp:taxon-name-part></tp:taxon-name></italic> cv ‘’Chardonnay’, EvN2013003, emerged 24.i–5.ii.2013, Genitalia slide EvN4624♀, DNA extracted (RMNH.INS.24624), larvae RMNH.INS.2956265; 6♂, 11♀, 6 larvae, Paarl NW, De Heuvel estate, 180 m, 16.i.2013, leafmines on <italic><tp:taxon-name><tp:taxon-name-part taxon-name-part-type="genus">Vitis</tp:taxon-name-part> <tp:taxon-name-part taxon-name-part-type="species">vinifera</tp:taxon-name-part></tp:taxon-name></italic> cv ‘Regal’, EvN2013004, emerged 20–27.i.2013, E.J. van Nieukerken &amp; H. Geertsema, larvae RMNH.INS.29578–83; 2♂, 3♀, ibidem, leafmines on <italic><tp:taxon-name><tp:taxon-name-part taxon-name-part-type="genus">Vitis</tp:taxon-name-part> <tp:taxon-name-part taxon-name-part-type="species">vinifera</tp:taxon-name-part></tp:taxon-name></italic> cv ‘Red globe’, EvN2013005, emerged 26.i–4.ii.2013; 1♂, 3♀, ibidem, 25.i.2013, leafmines on <italic><tp:taxon-name><tp:taxon-name-part taxon-name-part-type="genus">Vitis</tp:taxon-name-part> <tp:taxon-name-part taxon-name-part-type="species">vinifera</tp:taxon-name-part></tp:taxon-name></italic> cv ‘Red globe’, EvN2013030, emerged 1–6.ii.2013, E.J. van Nieukerken &amp; H. Geertsema (RMNH, HG); 5 adults, Somerset, 23.ii.2012, cocoons collected on <italic><tp:taxon-name><tp:taxon-name-part taxon-name-part-type="genus">Vitis</tp:taxon-name-part> <tp:taxon-name-part taxon-name-part-type="species">vinifera</tp:taxon-name-part></tp:taxon-name></italic>, emerged 27.ii–5.iii.2012, O. Lotter; 1♀, Wellington, emerged 25.xii.2014, leafmines on <italic><tp:taxon-name><tp:taxon-name-part taxon-name-part-type="genus">Vitis</tp:taxon-name-part> <tp:taxon-name-part taxon-name-part-type="species">vinifera</tp:taxon-name-part></tp:taxon-name></italic>, L. Torrance (HG). 3♂, 1♀ [8 more specimens in TMSA], 1 leaf with 6 mines, Wilderness, Kaaimans River, 15.iii.1954, Ac. no. 1093, leafmines on <italic><tp:taxon-name><tp:taxon-name-part taxon-name-part-type="genus">Rhoicissus</tp:taxon-name-part> <tp:taxon-name-part taxon-name-part-type="species">digitata</tp:taxon-name-part></tp:taxon-name></italic> [in notebook Vári as <italic><tp:taxon-name><tp:taxon-name-part taxon-name-part-type="genus">Rhoicissus</tp:taxon-name-part> <tp:taxon-name-part taxon-name-part-type="species">revoilii</tp:taxon-name-part></tp:taxon-name></italic>], emerged 4–5.iv.1954, L. Vári, Genitalia slide EvN4381♂, DNA extracted (RMNH.INS.24381) (TMSA).</p></tp:treatment-sec><tp:treatment-sec sec-type="Additional data"><title>Additional data</title><p>[leafmines and larvae collected, no adults kept in collection]. <bold>South Africa, Western Cape</bold>: 11♂, 21♀ [reared from 50 cocoons in Lund, Sweden and used for pheromone studies], Paarl NW, De Heuvel estate, 180 m, 25.i.2013, leafmines on <italic><tp:taxon-name><tp:taxon-name-part taxon-name-part-type="genus">Vitis</tp:taxon-name-part> <tp:taxon-name-part taxon-name-part-type="species">vinifera</tp:taxon-name-part></tp:taxon-name></italic> cv ‘Regal’, EvN2013029, emerged 2–15.ii.2013, E.J. van Nieukerken &amp; H. Geertsema; several adults, Wellington, emerged xii.2014, ex <italic><tp:taxon-name><tp:taxon-name-part taxon-name-part-type="genus">Vitis</tp:taxon-name-part> <tp:taxon-name-part taxon-name-part-type="species">vinifera</tp:taxon-name-part></tp:taxon-name></italic> laboratory bred on <italic><tp:taxon-name><tp:taxon-name-part taxon-name-part-type="genus">Rhoicissus</tp:taxon-name-part> <tp:taxon-name-part taxon-name-part-type="species">digitata</tp:taxon-name-part></tp:taxon-name></italic>, L. Torrance (HG).</p><!--PageBreak--></tp:treatment-sec><tp:treatment-sec><!--Section generated to contain objects referenced in tp:taxon-treatment.--><fig id="F1" position="float" orientation="portrait"><label>Figures 1–4.</label><caption><p><italic><tp:taxon-name><tp:taxon-name-part taxon-name-part-type="genus">Holocacista</tp:taxon-name-part></tp:taxon-name></italic> species, adult habitus. <bold>1–3</bold> <italic><tp:taxon-name><tp:taxon-name-part taxon-name-part-type="genus">Holocacista</tp:taxon-name-part> <tp:taxon-name-part taxon-name-part-type="species">capensis</tp:taxon-name-part></tp:taxon-name></italic>: <bold>1</bold> Male holotype, RMNH.INS.24622 <bold>2</bold> Female, Western Cape, Paarl, RMNH.INS.24624 <bold>3</bold> Male, Western Cape, Wilderness, reared from <italic><tp:taxon-name><tp:taxon-name-part taxon-name-part-type="genus">Rhoicissus</tp:taxon-name-part> <tp:taxon-name-part taxon-name-part-type="species">digitata</tp:taxon-name-part></tp:taxon-name></italic>, Genitalia slide EvN4381 <bold>4</bold> <italic><tp:taxon-name><tp:taxon-name-part taxon-name-part-type="genus">Holocacista</tp:taxon-name-part> <tp:taxon-name-part taxon-name-part-type="species">salutans</tp:taxon-name-part></tp:taxon-name></italic>, male, Kwazulu-Natal, Umhlanga Rocks, reared from <italic><tp:taxon-name><tp:taxon-name-part taxon-name-part-type="genus">Rhoicissus</tp:taxon-name-part> <tp:taxon-name-part taxon-name-part-type="species">revoilii</tp:taxon-name-part></tp:taxon-name></italic>, Genitalia slide EvN 4383. Scales 1 mm.</p></caption><graphic xmlns:xlink="http://www.w3.org/1999/xlink" xlink:href="zookeys-507-041-g001.jpg" position="float" orientation="portrait" xlink:type="simple" id="oo_44906.jpg"/></fig><fig id="F4" position="float" orientation="portrait"><label>Figures 21–28.</label><caption><p><tp:taxon-name><tp:taxon-name-part taxon-name-part-type="family">Heliozelidae</tp:taxon-name-part></tp:taxon-name> species, details of adult morphology. <bold>21</bold> <italic><tp:taxon-name><tp:taxon-name-part taxon-name-part-type="genus">Holocacista</tp:taxon-name-part> <tp:taxon-name-part taxon-name-part-type="species">rivillei</tp:taxon-name-part></tp:taxon-name></italic>, male, denuded head, RMNH.INS.24300 <bold>22</bold> <italic><tp:taxon-name><tp:taxon-name-part taxon-name-part-type="genus">Holocacista</tp:taxon-name-part> <tp:taxon-name-part taxon-name-part-type="species">capensis</tp:taxon-name-part></tp:taxon-name></italic>, male, denuded head, RMNH.INS.24445 <bold>23</bold> <italic><tp:taxon-name><tp:taxon-name-part taxon-name-part-type="genus">Holocacista</tp:taxon-name-part> <tp:taxon-name-part taxon-name-part-type="species">rivillei</tp:taxon-name-part></tp:taxon-name></italic>, male, detail mouthparts, RMNH.INS.24443 <bold>24</bold> <italic><tp:taxon-name><tp:taxon-name-part taxon-name-part-type="genus">Holocacista</tp:taxon-name-part> <tp:taxon-name-part taxon-name-part-type="species">rivillei</tp:taxon-name-part></tp:taxon-name></italic>, male, head and antenna, showing 15 segments, RMNH.INS.24300 <bold>25–28</bold> Male foretibia with or without epiphysis: <bold>25</bold> <italic><tp:taxon-name><tp:taxon-name-part taxon-name-part-type="genus">Holocacista</tp:taxon-name-part> <tp:taxon-name-part taxon-name-part-type="species">capensis</tp:taxon-name-part></tp:taxon-name></italic>, small epiphysis, RMNH.INS.24445 <bold>26</bold> <italic><tp:taxon-name><tp:taxon-name-part taxon-name-part-type="genus">Holocacista</tp:taxon-name-part> <tp:taxon-name-part taxon-name-part-type="species">rivillei</tp:taxon-name-part></tp:taxon-name></italic>, small epiphysis, RMNH.INS.24443 <bold>27</bold> <italic><tp:taxon-name><tp:taxon-name-part taxon-name-part-type="genus">Heliozela</tp:taxon-name-part> <tp:taxon-name-part taxon-name-part-type="species">sericiella</tp:taxon-name-part></tp:taxon-name></italic>, large epiphysis, RMNH.INS.24451 <bold>28</bold> <italic><tp:taxon-name><tp:taxon-name-part taxon-name-part-type="genus">Antispilina</tp:taxon-name-part> <tp:taxon-name-part taxon-name-part-type="species">ludwigi</tp:taxon-name-part></tp:taxon-name></italic>, epiphysis absent, RMNH.INS.24448.</p></caption><graphic xmlns:xlink="http://www.w3.org/1999/xlink" xlink:href="zookeys-507-041-g004.jpg" position="float" orientation="portrait" xlink:type="simple" id="oo_44909.jpg"/></fig><fig id="F5" position="float" orientation="portrait"><label>Figures 29, 30.</label><caption><p><italic><tp:taxon-name><tp:taxon-name-part taxon-name-part-type="genus">Holocacista</tp:taxon-name-part></tp:taxon-name></italic> species, wing venation. <bold>29</bold> <italic><tp:taxon-name><tp:taxon-name-part taxon-name-part-type="genus">Holocacista</tp:taxon-name-part> <tp:taxon-name-part taxon-name-part-type="species">rivillei</tp:taxon-name-part></tp:taxon-name></italic>, female, veins labelled, RMNH.INS.24259 <bold>30</bold> <italic><tp:taxon-name><tp:taxon-name-part taxon-name-part-type="genus">Holocacista</tp:taxon-name-part> <tp:taxon-name-part taxon-name-part-type="species">capensis</tp:taxon-name-part></tp:taxon-name></italic>, male, RMNH.INS.24260.</p></caption><graphic xmlns:xlink="http://www.w3.org/1999/xlink" xlink:href="zookeys-507-041-g005.jpg" position="float" orientation="portrait" xlink:type="simple" id="oo_44910.jpg"/></fig><fig id="F7" position="float" orientation="portrait"><label>Figures 37–41.</label><caption><p><italic><tp:taxon-name><tp:taxon-name-part taxon-name-part-type="genus">Holocacista</tp:taxon-name-part> <tp:taxon-name-part taxon-name-part-type="species">capensis</tp:taxon-name-part></tp:taxon-name></italic>, male genitalia in ventral view, RMNH.INS.24445; <bold>37</bold> and <bold>40</bold> focussed on ventral side, showing valvae and phallus tip; others more dorsally, showing tegumen and transtilla.</p></caption><graphic xmlns:xlink="http://www.w3.org/1999/xlink" xlink:href="zookeys-507-041-g007.jpg" position="float" orientation="portrait" xlink:type="simple" id="oo_44912.jpg"/></fig><fig id="F9" position="float" orientation="portrait"><label>Figures 50–53.</label><caption><p><italic><tp:taxon-name><tp:taxon-name-part taxon-name-part-type="genus">Holocacista</tp:taxon-name-part> <tp:taxon-name-part taxon-name-part-type="species">capensis</tp:taxon-name-part></tp:taxon-name></italic>, female genitalia. <bold>50</bold> lateral view, RMNH.INS.24261 <bold>51–53</bold> Oviscapt detail (<bold>51, 52</bold>) or complete apophyses in ventral view, RMNH.INS.24625 (<bold>51</bold>), RMNH.INS.24624 (<bold>52, 53</bold>).</p></caption><graphic xmlns:xlink="http://www.w3.org/1999/xlink" xlink:href="zookeys-507-041-g009.jpg" position="float" orientation="portrait" xlink:type="simple" id="oo_44914.jpg"/></fig><fig id="F13" position="float" orientation="portrait"><label>Figures 70–75.</label><caption><p><italic><tp:taxon-name><tp:taxon-name-part taxon-name-part-type="genus">Holocacista</tp:taxon-name-part> <tp:taxon-name-part taxon-name-part-type="species">capensis</tp:taxon-name-part></tp:taxon-name></italic>, leafmines on <italic><tp:taxon-name><tp:taxon-name-part taxon-name-part-type="genus">Vitis</tp:taxon-name-part> <tp:taxon-name-part taxon-name-part-type="species">vinifera</tp:taxon-name-part></tp:taxon-name></italic>, Paarl (70–73) and <italic><tp:taxon-name><tp:taxon-name-part taxon-name-part-type="genus">Rhoicissus</tp:taxon-name-part> <tp:taxon-name-part taxon-name-part-type="species">digitata</tp:taxon-name-part></tp:taxon-name></italic>, Wilderness (74, 75) <bold>70</bold> EvN2013029, 25 January 2013 <bold>71</bold> 16 January 2013 <bold>72</bold> EvN2013029, 25 January 2013 <bold>73</bold> 2013003, 15 January 2013 <bold>74, 75</bold> Vári Ac. No. 1093, 15.iii.1954 (dried leafmines).</p></caption><graphic xmlns:xlink="http://www.w3.org/1999/xlink" xlink:href="zookeys-507-041-g013.jpg" position="float" orientation="portrait" xlink:type="simple" id="oo_44918.jpg"/></fig><fig id="F14" position="float" orientation="portrait"><label>Figures 76–82.</label><caption><p><italic><tp:taxon-name><tp:taxon-name-part taxon-name-part-type="genus">Holocacista</tp:taxon-name-part> <tp:taxon-name-part taxon-name-part-type="species">capensis</tp:taxon-name-part></tp:taxon-name></italic>, life history. <bold>76</bold> Trunk of <italic><tp:taxon-name><tp:taxon-name-part taxon-name-part-type="genus">Vitis</tp:taxon-name-part></tp:taxon-name></italic> with many cocoons with exuviae, De Anker, Paarl, 14 February 2013 <bold>77</bold> grapes with fresh cocoons attached, Paarl, 25 January 2013 <bold>78</bold> larva in cocoon, going down on silken thread, Paarl, 16 January 2013 <bold>79</bold> Leafmines in <italic><tp:taxon-name><tp:taxon-name-part taxon-name-part-type="genus">Rhoicissus</tp:taxon-name-part> <tp:taxon-name-part taxon-name-part-type="species">digitata</tp:taxon-name-part></tp:taxon-name></italic>, reared in laboratory from adults that originated on <italic><tp:taxon-name><tp:taxon-name-part taxon-name-part-type="genus">Vitis</tp:taxon-name-part></tp:taxon-name></italic> from Wellington, 2014 <bold>80–82</bold> Live adult males, reared from <italic><tp:taxon-name><tp:taxon-name-part taxon-name-part-type="genus">Vitis</tp:taxon-name-part> <tp:taxon-name-part taxon-name-part-type="species">vinifera</tp:taxon-name-part></tp:taxon-name></italic>, from Paarl <bold>80</bold> EvN2013004, 28 January <bold>81</bold> Windmeul, reared in Leiden, 23 February 2012 <bold>82</bold> EvN2013005, 4 February.</p></caption><graphic xmlns:xlink="http://www.w3.org/1999/xlink" xlink:href="zookeys-507-041-g014.jpg" position="float" orientation="portrait" xlink:type="simple" id="oo_44919.jpg"/></fig><fig id="F17" position="float" orientation="portrait"><label>Figures 94–100.</label><caption><p><italic><tp:taxon-name><tp:taxon-name-part taxon-name-part-type="genus">Holocacista</tp:taxon-name-part></tp:taxon-name></italic> species, male phallus in lateral view, scale 100 μm. <bold>94–96</bold> <italic><tp:taxon-name><tp:taxon-name-part taxon-name-part-type="genus">Holocacista</tp:taxon-name-part> <tp:taxon-name-part taxon-name-part-type="species">capensis</tp:taxon-name-part></tp:taxon-name></italic>, Genitalia slides resp. EvN4264, EvN4446 [mirrored], EvN4381 <bold>97–100</bold> <italic><tp:taxon-name><tp:taxon-name-part taxon-name-part-type="genus">Holocacista</tp:taxon-name-part> <tp:taxon-name-part taxon-name-part-type="species">salutans</tp:taxon-name-part></tp:taxon-name></italic>, Genitalia slides resp. TM4023 [type locality], EvN4383, EvN4384. All on same scale.</p></caption><graphic xmlns:xlink="http://www.w3.org/1999/xlink" xlink:href="zookeys-507-041-g017.jpg" position="float" orientation="portrait" xlink:type="simple" id="oo_44922.jpg"/></fig><fig id="F19" position="float" orientation="portrait"><label>Figures 107–114.</label><caption><p><italic><tp:taxon-name><tp:taxon-name-part taxon-name-part-type="genus">Holocacista</tp:taxon-name-part></tp:taxon-name></italic> species, male genitalia, details, scales 100 μm. <bold>107–110</bold> <italic><tp:taxon-name><tp:taxon-name-part taxon-name-part-type="genus">Holocacista</tp:taxon-name-part> <tp:taxon-name-part taxon-name-part-type="species">capensis</tp:taxon-name-part></tp:taxon-name></italic>, Holotype, Genitalia slide EvN4622 <bold>111, 113</bold> <italic><tp:taxon-name><tp:taxon-name-part taxon-name-part-type="genus">Holocacista</tp:taxon-name-part> <tp:taxon-name-part taxon-name-part-type="species">salutans</tp:taxon-name-part></tp:taxon-name></italic>, Genitalia slide EvN4383 <bold>112, 114</bold> <italic><tp:taxon-name><tp:taxon-name-part taxon-name-part-type="genus">Holocacista</tp:taxon-name-part> <tp:taxon-name-part taxon-name-part-type="species">varii</tp:taxon-name-part></tp:taxon-name></italic> Genitalia slide EvN4623 108–110, same scale; 111–114 same scale.</p></caption><graphic xmlns:xlink="http://www.w3.org/1999/xlink" xlink:href="zookeys-507-041-g019.jpg" position="float" orientation="portrait" xlink:type="simple" id="oo_44924.jpg"/></fig><fig id="F20" position="float" orientation="portrait"><label>Figures 115–116.</label><caption><p>Distribution records of southern African <italic><tp:taxon-name><tp:taxon-name-part taxon-name-part-type="genus">Holocacista</tp:taxon-name-part></tp:taxon-name></italic> species. <bold>115</bold> <italic><tp:taxon-name><tp:taxon-name-part taxon-name-part-type="genus">Holocacista</tp:taxon-name-part> <tp:taxon-name-part taxon-name-part-type="species">capensis</tp:taxon-name-part></tp:taxon-name></italic> (red dots) and <italic><tp:taxon-name><tp:taxon-name-part taxon-name-part-type="genus">Holocacista</tp:taxon-name-part> <tp:taxon-name-part taxon-name-part-type="species">salutans</tp:taxon-name-part></tp:taxon-name></italic> (blue dots); arrow points at Wilderness, only locality where <italic><tp:taxon-name><tp:taxon-name-part taxon-name-part-type="genus">Holocacista</tp:taxon-name-part> <tp:taxon-name-part taxon-name-part-type="species">capensis</tp:taxon-name-part></tp:taxon-name></italic> was found on native <italic><tp:taxon-name><tp:taxon-name-part taxon-name-part-type="genus">Rhoicissus</tp:taxon-name-part> <tp:taxon-name-part taxon-name-part-type="species">digitata</tp:taxon-name-part></tp:taxon-name></italic> <bold>116</bold> <italic><tp:taxon-name><tp:taxon-name-part taxon-name-part-type="genus">Holocacista</tp:taxon-name-part> <tp:taxon-name-part taxon-name-part-type="species">varii</tp:taxon-name-part></tp:taxon-name></italic>.</p></caption><graphic xmlns:xlink="http://www.w3.org/1999/xlink" xlink:href="zookeys-507-041-g020.jpg" position="float" orientation="portrait" xlink:type="simple" id="oo_44925.jpg"/></fig><fig id="F8" position="float" orientation="portrait"><label>Figures 42–49.</label><caption><p><italic><tp:taxon-name><tp:taxon-name-part taxon-name-part-type="genus">Holocacista</tp:taxon-name-part> <tp:taxon-name-part taxon-name-part-type="species">capensis</tp:taxon-name-part></tp:taxon-name></italic>, male genitalia, details. <bold>42–46</bold> Holotype, RMNH.INS.24642, phallus in ventro-lateral view (42, 44, 45); valva in ventral view (43); tegumen in dorsal view (46) <bold>47</bold> Genitalia in lateral view, RMNH.INS.24446 <bold>48, 49</bold> phallus and juxta, lateral view, slide JCK7813.</p></caption><graphic xmlns:xlink="http://www.w3.org/1999/xlink" xlink:href="zookeys-507-041-g008.jpg" position="float" orientation="portrait" xlink:type="simple" id="oo_44913.jpg"/></fig></tp:treatment-sec><ref-list><ref id="B16"><mixed-citation xmlns:xlink="http://www.w3.org/1999/xlink" xlink:type="simple"><person-group><name name-style="western"><surname>Kroon</surname><given-names>DM</given-names></name></person-group> (<year>1999</year>) <source><tp:taxon-name><tp:taxon-name-part taxon-name-part-type="order">Lepidoptera</tp:taxon-name-part></tp:taxon-name> of Southern Africa: Host-Plants &amp; other associations. A Catalogue</source>. <publisher-name>Lepidopterists’ Society of Africa</publisher-name>, <publisher-loc>x</publisher-loc>, <size units="page">159 pp</size>.</mixed-citation></ref><ref id="B33"><mixed-citation xmlns:xlink="http://www.w3.org/1999/xlink" xlink:type="simple"><person-group><name name-style="western"><surname>Palgrave</surname><given-names>KC</given-names></name><name name-style="western"><surname>Palgrave</surname><given-names>MC</given-names></name></person-group> (<year>2002</year>) <source>Trees of Southern Africa</source>, <edition>new edition</edition>. <publisher-name>Struik</publisher-name>, <publisher-loc>Cape Town</publisher-loc>, <size units="page">1212 pp</size>.</mixed-citation></ref><ref id="B46"><mixed-citation xmlns:xlink="http://www.w3.org/1999/xlink" xlink:type="simple"><person-group><name name-style="western"><surname>Wang</surname><given-names>H-L</given-names></name><name name-style="western"><surname>Geertsema</surname><given-names>H</given-names></name><name name-style="western"><surname>Nieukerken</surname><given-names>EJ van</given-names></name><name name-style="western"><surname>Löfstedt</surname><given-names>C</given-names></name></person-group> (<year>2015</year>) <article-title>Identification of the female-produced sex pheromone of the leafminer <italic><tp:taxon-name><tp:taxon-name-part taxon-name-part-type="genus">Holocacista</tp:taxon-name-part> <tp:taxon-name-part taxon-name-part-type="species">capensis</tp:taxon-name-part></tp:taxon-name></italic> (<tp:taxon-name><tp:taxon-name-part taxon-name-part-type="order">Lepidoptera</tp:taxon-name-part></tp:taxon-name>: <tp:taxon-name><tp:taxon-name-part taxon-name-part-type="family">Heliozelidae</tp:taxon-name-part></tp:taxon-name>) infesting grapevine in South Africa.</article-title> <source>Journal of Chemical Ecology</source>. <comment>[submitted]</comment></mixed-citation></ref></ref-list></tp:taxon-treatment>
