# Supplementary material for: A new leafminer on grapevine and Rhoicissus (Vitaceae) in South Africa within an expanded generic concept of Holocacista (Insecta, Lepidoptera, Heliozelidae)
Source: Zookeys. 2015 Jun 8;(507):41–97. doi: 10.3897/zookeys.507.9536 (PMC4490219; doi:10.3897/zookeys.507.9536)
Supplement: XML Treatment for Holocacista salutans [file zookeys.507.9536-treatment4.xml]

<!DOCTYPE tp:taxon-treatment
  PUBLIC "-//TaxonX//DTD Taxonomic Treatment Publishing DTD v0 20100105//EN" "tax-treatment-NSO.dtd">
<tp:taxon-treatment xmlns:tp="http://www.plazi.org/taxpub"><tp:treatment-meta><kwd-group><label>Taxon classification</label><kwd><named-content content-type="kingdom">Animalia</named-content></kwd><kwd><named-content content-type="order">Lepidoptera</named-content></kwd><kwd><named-content content-type="family">Heliozelidae</named-content></kwd></kwd-group><mixed-citation publication-type="journal"><person-group><name><surname>van Nieukerken</surname><given-names>Erik J.</given-names></name><name><surname>Geertsema</surname><given-names>Henk</given-names></name></person-group><article-title>A new leafminer on grapevine and <italic><tp:taxon-name><tp:taxon-name-part taxon-name-part-type="genus">Rhoicissus</tp:taxon-name-part></tp:taxon-name></italic> (<tp:taxon-name><tp:taxon-name-part taxon-name-part-type="family">Vitaceae</tp:taxon-name-part></tp:taxon-name>) in South Africa within an expanded generic concept of <italic><tp:taxon-name><tp:taxon-name-part taxon-name-part-type="genus">Holocacista</tp:taxon-name-part></tp:taxon-name></italic> (<tp:taxon-name><tp:taxon-name-part taxon-name-part-type="class">Insecta</tp:taxon-name-part></tp:taxon-name>, <tp:taxon-name><tp:taxon-name-part taxon-name-part-type="order">Lepidoptera</tp:taxon-name-part></tp:taxon-name>, <tp:taxon-name><tp:taxon-name-part taxon-name-part-type="family">Heliozelidae</tp:taxon-name-part></tp:taxon-name>)</article-title><source>Zookeys</source><day>8</day><month>6</month><year>2015</year><volume>2015</volume><issue>507</issue><fpage>41</fpage><lpage>97</lpage><pub-id pub-id-type="doi">10.3897/zookeys.507.9536</pub-id></mixed-citation></tp:treatment-meta><tp:nomenclature><tp:taxon-name>
                        <tp:taxon-name-part taxon-name-part-type="genus">Holocacista</tp:taxon-name-part>
                        <tp:taxon-name-part taxon-name-part-type="species">salutans</tp:taxon-name-part>
                    </tp:taxon-name><tp:taxon-authority>(Meyrick)</tp:taxon-authority><tp:taxon-status xmlns:xlink="http://www.w3.org/1999/xlink" xlink:type="simple">comb. n.</tp:taxon-status><xref ref-type="fig" rid="F1">Figs 4</xref><xref ref-type="fig" rid="F10">, 54–58</xref><xref ref-type="fig" rid="F12">, 65</xref><xref ref-type="fig" rid="F12">, 66</xref><xref ref-type="fig" rid="F15">, 85</xref><xref ref-type="fig" rid="F15">, 86</xref><xref ref-type="fig" rid="F17">, 97–100</xref><xref ref-type="fig" rid="F19">, 111</xref><xref ref-type="fig" rid="F19">, 113</xref><xref ref-type="fig" rid="F20">, 115</xref><!--PageBreak--><!--PageBreak--><tp:nomenclature-citation-list><tp:nomenclature-citation><tp:taxon-name><tp:taxon-name-part taxon-name-part-type="genus">Antispila</tp:taxon-name-part> <tp:taxon-name-part taxon-name-part-type="species">salutans</tp:taxon-name-part></tp:taxon-name><comment> Meyrick, 1921: 108. 5 Syntypes ♂♀: South Africa, [KwaZulu Natal], Durban, x.[19]18/19, v.d. Merwe (TMSA, BMNH) [partly examined].</comment></tp:nomenclature-citation><tp:nomenclature-citation><tp:taxon-name><tp:taxon-name-part taxon-name-part-type="genus">Antispila</tp:taxon-name-part> <tp:taxon-name-part taxon-name-part-type="species">salutans</tp:taxon-name-part></tp:taxon-name><comment>; <xref ref-type="bibr" rid="B43">Vári and Kroon (1986)</xref>: 154; <xref ref-type="bibr" rid="B44">Vári et al. (2002)</xref>: 10; <xref ref-type="bibr" rid="B6">De Prins and De Prins (2014)</xref>: database.</comment></tp:nomenclature-citation></tp:nomenclature-citation-list></tp:nomenclature><tp:treatment-sec sec-type="Differential diagnosis"><title>Differential diagnosis.</title><p>Externally <italic><tp:taxon-name><tp:taxon-name-part taxon-name-part-type="genus">Holocacista</tp:taxon-name-part> <tp:taxon-name-part taxon-name-part-type="species">salutans</tp:taxon-name-part></tp:taxon-name></italic> hardly differs from <italic><tp:taxon-name><tp:taxon-name-part taxon-name-part-type="genus">Holocacista</tp:taxon-name-part> <tp:taxon-name-part taxon-name-part-type="species">capensis</tp:taxon-name-part></tp:taxon-name></italic>, but the male usually has a costal spot at 1/3 from base, albeit very small. The only consistent characters to separate it from <italic><tp:taxon-name><tp:taxon-name-part taxon-name-part-type="genus">Holocacista</tp:taxon-name-part> <tp:taxon-name-part taxon-name-part-type="species">capensis</tp:taxon-name-part></tp:taxon-name></italic> are in the male genitalia: the row of larger spines dorsally on the phallocrypt, whereas <italic><tp:taxon-name><tp:taxon-name-part taxon-name-part-type="genus">Holocacista</tp:taxon-name-part> <tp:taxon-name-part taxon-name-part-type="species">capensis</tp:taxon-name-part></tp:taxon-name></italic> has a row ventrally and just a single spine ventrally; also the shape of the transtilla <italic><tp:taxon-name><tp:taxon-name-part taxon-name-part-type="genus">Holocacista</tp:taxon-name-part> <tp:taxon-name-part taxon-name-part-type="species">salutans</tp:taxon-name-part></tp:taxon-name></italic> differs from that in <italic><tp:taxon-name><tp:taxon-name-part taxon-name-part-type="species">capensis</tp:taxon-name-part></tp:taxon-name></italic>. The leafmines of <italic><tp:taxon-name><tp:taxon-name-part taxon-name-part-type="genus">Holocacista</tp:taxon-name-part> <tp:taxon-name-part taxon-name-part-type="species">salutans</tp:taxon-name-part></tp:taxon-name></italic> have the gallery mine with wider frass, more clumped and not zigzag as in <italic><tp:taxon-name><tp:taxon-name-part taxon-name-part-type="genus">Holocacista</tp:taxon-name-part> <tp:taxon-name-part taxon-name-part-type="species">capensis</tp:taxon-name-part></tp:taxon-name></italic>.</p></tp:treatment-sec><tp:treatment-sec sec-type="Description"><title>Description.</title><p><italic>Male</italic> (Fig. <xref ref-type="fig" rid="F1">4</xref>). Head: face and vertex covered with appressed, metallic, silvery-white scales, more brownish grey on vertex. Palpi porrect, white; base of proboscis covered with white scales. Antenna with 16 segments, ringed, each flagellomere with a basal fuscous scale ring and apical white scale ring on upper side, scales on underside all white. Legs grey, tarsi mostly yellowish white, especially on underside. Thorax and forewings ground colour grey brown, slightly irrorate, caused by scales being dark tipped and paler at base. A silver-white pattern on forewing consists of a triangular dorsal spot at 1/4 from base, a smaller spot at costa, sometimes joined to dorsal spot as a narrow fascia; a second triangular dorsal spot at 1/2, reaching almost to middle of wing; a triangular costal spot just beyond middle, always separate; fringe line very distinct, demarcated by dark-tipped scales. Terminal fringe silvery white. Hindwings pale grey. Underside of wings fuscous, with white spots visible. Abdomen lead grey, including vestiture on external genitalia.</p><p><italic>Female</italic>. Antenna with 16 segments. Colour pattern distinct from male: scales almost uniformly dark fuscous with purplish tinge, resulting in darker, velvety wing colour and contrasting silvery-white pattern; first costal and dorsal spots always joined to form a narrow fascia, wider at dorsum; second dorsal and costal spots as in male; fringe line distinct, scales forming cilia line with slightly paler bases. Abdomen almost black, narrowly pointed posteriorly.</p><p><italic>Measurements</italic>. Male: forewing length 1.7–2.3 mm (2.0 ± 0.2, 6), wingspan: 4.0–5.0 mm. Female: forewing length ca. 2.0 mm (n=3), wingspan ca. 4.5 mm.</p><!--PageBreak--><p><italic>Male genitalia</italic> (Figs <xref ref-type="fig" rid="F10">54–58</xref>, <xref ref-type="fig" rid="F17">97–100</xref>, <xref ref-type="fig" rid="F19">111</xref>, <xref ref-type="fig" rid="F19">113</xref>). Total length vinculum + tegumen ca. 460–490 µm (n=3). Vinculum (S IX) long, reaching anterior margin of segment VI. Tegumen and uncus well sclerotised, with two medial projections, probably representing tegumen and uncus, dorsalmost projection very similar to tegumen of <italic><tp:taxon-name><tp:taxon-name-part taxon-name-part-type="genus">Holocacista</tp:taxon-name-part> <tp:taxon-name-part taxon-name-part-type="species">capensis</tp:taxon-name-part></tp:taxon-name></italic>, ventral one truncate, slightly excavated posteriorly, with serrate margins. Valva narrow, apex blunt, with stalked pectinifer halfway along inner margin, pecten comprising 8–10 blunt sensilla. Valva length (without transtilla) ca. 165–215 µm. Transtilla with long sublateral processes and medial spatulate posterior process, with produced lateral corners (Fig. <xref ref-type="fig" rid="F19">111</xref>). Juxta (Fig. <xref ref-type="fig" rid="F10">56</xref>) elongate, as a narrow ventral process of phallus, attached to phallus near phallocrypt spines. Phallus (Figs <xref ref-type="fig" rid="F10">56</xref>, <xref ref-type="fig" rid="F17">97–100</xref>) long and narrow, ca. 390–430 µm long. Phallocrypt (manica) with two rows of strongly-sclerotised conical spines, arranged symmetrically; in lateral view seen dorsally, all curved ventrad, more than 6–7 spines in a row; a group of small spines posterior to these. Phallus outer tube not constricted, with ventrally-curved appendix of ca. 105–125 µm long (measured along curve).</p><p><italic>Female genitalia</italic> (Figs <xref ref-type="fig" rid="F12">65</xref>, <xref ref-type="fig" rid="F12">66</xref>). Length of anterior apophyses 850 μm (n=1), posterior apophyses 890 μm (n=1). Oviscapt not yet studied in ventral view. Ductus spermathecae with many wide convolutions, spermathecal papilla with circle-shaped sclerotisation (Fig. <xref ref-type="fig" rid="F12">66</xref>).</p></tp:treatment-sec><tp:treatment-sec sec-type="Biology"><title>Biology.</title><p><bold>Host plants.</bold> <tp:taxon-name><tp:taxon-name-part taxon-name-part-type="family">Vitaceae</tp:taxon-name-part></tp:taxon-name>: <italic><tp:taxon-name><tp:taxon-name-part taxon-name-part-type="genus">Rhoicissus</tp:taxon-name-part> <tp:taxon-name-part taxon-name-part-type="species">digitata</tp:taxon-name-part></tp:taxon-name></italic> (L.f.) Gilg. &amp; M. Brandt, <italic><tp:taxon-name><tp:taxon-name-part taxon-name-part-type="genus">Rhoicissus</tp:taxon-name-part> <tp:taxon-name-part taxon-name-part-type="species">revoilii</tp:taxon-name-part></tp:taxon-name></italic> Planch., <italic><tp:taxon-name><tp:taxon-name-part taxon-name-part-type="genus">Rhoicissus</tp:taxon-name-part> <tp:taxon-name-part taxon-name-part-type="species">tomentosa</tp:taxon-name-part></tp:taxon-name></italic> (Lam.) Wild. &amp; R.B. Drumm. and <italic><tp:taxon-name><tp:taxon-name-part taxon-name-part-type="genus">Cissus</tp:taxon-name-part> <tp:taxon-name-part taxon-name-part-type="species">cornifolia</tp:taxon-name-part></tp:taxon-name></italic> (Baker) Planch. Records from <tp:taxon-name><tp:taxon-name-part taxon-name-part-type="genus">Rhoicissus</tp:taxon-name-part> <tp:taxon-name-part taxon-name-part-type="species">tridentata</tp:taxon-name-part> <tp:taxon-name-part taxon-name-part-type="basionym-authority">(L. f.)</tp:taxon-name-part> <tp:taxon-name-part taxon-name-part-type="authority">Wild. &amp; R. B. Drumm.</tp:taxon-name-part> <tp:taxon-name-part taxon-name-part-type="infraspecific-rank">subsp.</tp:taxon-name-part> <tp:taxon-name-part taxon-name-part-type="subspecies">cuneifolia</tp:taxon-name-part></tp:taxon-name> (Eckl. &amp; Zeyh.) Urton require confirmation (see below).</p><p><bold>Leafmines</bold> (Figs <xref ref-type="fig" rid="F15">85</xref>, <xref ref-type="fig" rid="F15">86</xref>). The egg is inserted on the leaf underside, usually close to a vein; some mines start at the leaf edge. The mine starts as a much contorted narrow gallery with all convolutions close to each other, hardly leaving leaf tissue between them. Later, the mine enlarging into an irregular wide gallery or a blotch. The frass is black throughout, clumped and almost filling the gallery, but with space between the clumps. Mines are very often clustered in groups. The larva cuts out an elliptic case of about 3 mm long and 2 mm wide.</p><p><bold>Voltinism.</bold> Larvae have been found from March to June, in September and again from December to January; adults usually emerge between 3–8 weeks after collecting of leafmines; probably multiple overlapping generations.</p></tp:treatment-sec><tp:treatment-sec sec-type="Distribution"><title>Distribution</title><p>(Fig. <xref ref-type="fig" rid="F20">115</xref>). South Africa: KwaZulu-Natal, Limpopo and Zimbabwe: Masvingo. Records from Gauteng (Pretoria) need confirmation, several leafmines from <italic><tp:taxon-name><tp:taxon-name-part taxon-name-part-type="genus">Rhoicissus</tp:taxon-name-part> <tp:taxon-name-part taxon-name-part-type="species">tridentata</tp:taxon-name-part></tp:taxon-name></italic> resemble those of <italic><tp:taxon-name><tp:taxon-name-part taxon-name-part-type="genus">Holocacista</tp:taxon-name-part> <tp:taxon-name-part taxon-name-part-type="species">salutans</tp:taxon-name-part></tp:taxon-name></italic> on other hosts, but we have yet no proof from adults that they are this species.</p></tp:treatment-sec><tp:treatment-sec sec-type="Remarks"><title>Remarks.</title><p><xref ref-type="bibr" rid="B26">Meyrick (1921)</xref> described <!--PageBreak--><italic><tp:taxon-name><tp:taxon-name-part taxon-name-part-type="genus">Antispila</tp:taxon-name-part> <tp:taxon-name-part taxon-name-part-type="species">salutans</tp:taxon-name-part></tp:taxon-name></italic> from five specimens from “Natal, Durban, in October (Janse).” They were part of a much larger series, of which the labels in the Ditsong Museum (former Transvaal Museum) give more information: all from Durban, collected by v.d. Merwe, Coll. Janse. Some are dated 10.10.18 [in hand], others x.19 or xi.19 [in print], those dated x.19 also have a label with the text “Ac. n. 453” [Accession number 453]. Many specimens have a cocoon added, showing that they have been reared. The five specimens in London are merely labelled (in Meyrick’s hand) “Durban, Natal, AJTJ, 10 [or 11].19”. Meyrick usually replaced original labels of specimens that he kept for his own collection with shorter ones in his own hand or print (<xref ref-type="bibr" rid="B5">Clarke 1955</xref>). <xref ref-type="bibr" rid="B26">Meyrick (1921)</xref> wrote in the introduction of his paper: “The types of those new species received from Mr A. J. T. Janse are contained in his collection, ….” Three specimens of <italic><tp:taxon-name><tp:taxon-name-part taxon-name-part-type="genus">Antispila</tp:taxon-name-part> <tp:taxon-name-part taxon-name-part-type="species">salutans</tp:taxon-name-part></tp:taxon-name></italic> are placed in the type collection in Pretoria under the type numbers 109–111. In addition to the locality label, they have a type label in red ink, with name and type number, and an additional label, printed in black, with a 4-digit number, split in two rows. Such labels are always attached to Janse specimens studied by Meyrick, but no registry book is available in Pretoria with more information (Martin Krüger, personal communication). So if we regard these as real syntypes, even though one of these was labelled with ‘xi’, thus from November, only two of the specimens in London can be regarded as the remaining syntypes, and all other specimens are just topotypical, but not types (see also <xref ref-type="bibr" rid="B36">Razowski and Krüger 2007</xref>). For the time being we cannot make a decision as to which specimens in London are actual syntypes, and suggest that the male specimen in the type collection in Pretoria with “Type No. 109” is probably the best candidate to be selected as Lectotype, preferably during a full revision. For now a Lectotype selection does not seem necessary.</p><p>Unfortunately, we have not been able to find information on the rearing and hostplant of van der Merwe’s series. The Accession number 453 on some labels had previously been misinterpreted as a number of Vári, who labelled all his reared material with such numbers [probably following up on Janse’s system, but with new numbers]. The leaf with mines that was pinned in the <italic><tp:taxon-name><tp:taxon-name-part taxon-name-part-type="species">salutans</tp:taxon-name-part></tp:taxon-name></italic> box belongs to <italic><tp:taxon-name><tp:taxon-name-part taxon-name-part-type="genus">Bridelia</tp:taxon-name-part> <tp:taxon-name-part taxon-name-part-type="species">cathartica</tp:taxon-name-part></tp:taxon-name></italic> Bert. (<tp:taxon-name><tp:taxon-name-part taxon-name-part-type="family">Euphorbiaceae</tp:taxon-name-part></tp:taxon-name>), has probable <tp:taxon-name><tp:taxon-name-part taxon-name-part-type="order">Coleoptera</tp:taxon-name-part></tp:taxon-name> mines, and has Vári’s number 453. Obviously, this has nothing to do with the heliozelid. There are no notebooks of Janse left that could shed light on this number (Martin Krüger, personal communication).</p><p>Unfortunately, we did not find recent material of this species and are therefore as yet unable to give the DNA barcode.</p></tp:treatment-sec><tp:treatment-sec sec-type="Material examined"><title>Material examined.</title><p><bold>Syntypes</bold>. <bold>South Africa, KwaZulu-Natal</bold>: 1♂, “DURBAN / 10.10 / v.d. Merwe 18/ Coll. Janse” [black print, date in hand, black cadre]; “24 / 93” [black print];  “Antispila /salutans /Type No. 109”[hand, red ink, “Type No” in print].  1♂, “DURBAN / 10.10 / v.d. Merwe 18/ Coll. Janse” [black print, date in hand, black cadre]; “24 / 93” [black print];”Antispila /salutans /Cotype No. 111” [hand, red ink, “Cotype No” in print]. 1 adult, “DURBAN / v.d. Merwe xi.19/ Coll. Janse” [black print, black cadre]; “29/ 28” [black print]; “Antispila /salutans /Cotype No. 110” [hand, red ink, “Cotype No” in print]. 4 specimens including 2 possible Syntypes in London, not examined.</p></tp:treatment-sec><tp:treatment-sec sec-type="Non-type material"><title>Non-type material.</title><p>Adults and leafmines: <bold>South Africa, Kwazulu-Natal</bold>, 2♂, 1♀, Durban, emerged x and xi.1919, van der Merwe [ex coll. Janse], genitalia slide TM4023 (♂), wing slide TM1585 (♀); 5♂, 3♀, 1 leaf with 8 mines, Jozini Dam [Pongolapoortdam],  Lebombo Mts., 14.i.1965, Ac. no 2788, leafmines on <!--PageBreak--><italic><tp:taxon-name><tp:taxon-name-part taxon-name-part-type="genus">Rhoicissus</tp:taxon-name-part> <tp:taxon-name-part taxon-name-part-type="species">tomentosa</tp:taxon-name-part></tp:taxon-name></italic>, emerged 27.i–5.ii1965, L. Vári, genitalia slides EvN4384 (♂),EvN4668 (♀); 1♂, 2♀, Umhlanga Rocks, 9–16.vi.1968, Ac. no 2944, leafmines on <italic><tp:taxon-name><tp:taxon-name-part taxon-name-part-type="genus">Rhoicissus</tp:taxon-name-part> <tp:taxon-name-part taxon-name-part-type="species">revoilii</tp:taxon-name-part></tp:taxon-name></italic>, emerged 2–5.viii.1968, L. Vári; 1♂, 1♀, Umhlanga Rocks, 25.iii.1975, Ac. no 3342, leafmines on <italic><tp:taxon-name><tp:taxon-name-part taxon-name-part-type="genus">Rhoicissus</tp:taxon-name-part> <tp:taxon-name-part taxon-name-part-type="species">revoilii</tp:taxon-name-part></tp:taxon-name></italic>, emerged 10–11.iv.1975, L. Vári, genitalia slide EvN4383 (♂); <bold>Limpopo</bold>: 1♂, 1♀, 1 leaf with 3 mines, Cyprus Farm, nr. Ofcolaco, 20.ix.1960, Ac. no 2247, leafmines on <italic><tp:taxon-name><tp:taxon-name-part taxon-name-part-type="genus">Rhoicissus</tp:taxon-name-part> <tp:taxon-name-part taxon-name-part-type="species">tomentosa</tp:taxon-name-part></tp:taxon-name></italic>, emerged 11–13.x.1960, L. Vári; 6 leafmines on 6 leaves, Debengeni, De Hoek, Waterfalls, 15.vi.1954, Ac. no. 1329, leafmines on <italic><tp:taxon-name><tp:taxon-name-part taxon-name-part-type="genus">Rhoicissus</tp:taxon-name-part> <tp:taxon-name-part taxon-name-part-type="species">revoilii</tp:taxon-name-part></tp:taxon-name></italic>, L. Vári; 1♂, 5 mines on 2 leaves, Louis Trichardt, 17.iii.1964, Ac. no 2693, leafmines on <italic><tp:taxon-name><tp:taxon-name-part taxon-name-part-type="genus">Rhoicissus</tp:taxon-name-part> <tp:taxon-name-part taxon-name-part-type="species">tomentosa</tp:taxon-name-part></tp:taxon-name></italic>, emerged 31.iii–5.iv.1964, L. Vári. <bold>Zimbabwe, Masvingo</bold>: 2♂, 11 mines on 11 leaves, Lundi, 22.iv.1956, Ac. no 1916, leafmines on <italic><tp:taxon-name><tp:taxon-name-part taxon-name-part-type="genus">Cissus</tp:taxon-name-part> <tp:taxon-name-part taxon-name-part-type="species">cornifolia</tp:taxon-name-part></tp:taxon-name></italic>, emerged 1–30.vi.1956, L. Vári; genitalia slide EvN4386 (♂) (all TMSA).</p></tp:treatment-sec><tp:treatment-sec><!--Section generated to contain objects referenced in tp:taxon-treatment.--><fig id="F1" position="float" orientation="portrait"><label>Figures 1–4.</label><caption><p><italic><tp:taxon-name><tp:taxon-name-part taxon-name-part-type="genus">Holocacista</tp:taxon-name-part></tp:taxon-name></italic> species, adult habitus. <bold>1–3</bold> <italic><tp:taxon-name><tp:taxon-name-part taxon-name-part-type="genus">Holocacista</tp:taxon-name-part> <tp:taxon-name-part taxon-name-part-type="species">capensis</tp:taxon-name-part></tp:taxon-name></italic>: <bold>1</bold> Male holotype, RMNH.INS.24622 <bold>2</bold> Female, Western Cape, Paarl, RMNH.INS.24624 <bold>3</bold> Male, Western Cape, Wilderness, reared from <italic><tp:taxon-name><tp:taxon-name-part taxon-name-part-type="genus">Rhoicissus</tp:taxon-name-part> <tp:taxon-name-part taxon-name-part-type="species">digitata</tp:taxon-name-part></tp:taxon-name></italic>, Genitalia slide EvN4381 <bold>4</bold> <italic><tp:taxon-name><tp:taxon-name-part taxon-name-part-type="genus">Holocacista</tp:taxon-name-part> <tp:taxon-name-part taxon-name-part-type="species">salutans</tp:taxon-name-part></tp:taxon-name></italic>, male, Kwazulu-Natal, Umhlanga Rocks, reared from <italic><tp:taxon-name><tp:taxon-name-part taxon-name-part-type="genus">Rhoicissus</tp:taxon-name-part> <tp:taxon-name-part taxon-name-part-type="species">revoilii</tp:taxon-name-part></tp:taxon-name></italic>, Genitalia slide EvN 4383. Scales 1 mm.</p></caption><graphic xmlns:xlink="http://www.w3.org/1999/xlink" xlink:href="zookeys-507-041-g001.jpg" position="float" orientation="portrait" xlink:type="simple" id="oo_44906.jpg"/></fig><fig id="F10" position="float" orientation="portrait"><label>Figures 54–58.</label><caption><p><italic><tp:taxon-name><tp:taxon-name-part taxon-name-part-type="genus">Holocacista</tp:taxon-name-part> <tp:taxon-name-part taxon-name-part-type="species">salutans</tp:taxon-name-part></tp:taxon-name></italic>, male genitalia. <bold>54, 55</bold> ventro-lateral view, Genitalia slide EvN4383 <bold>56</bold> phallus in lateral view, Genitalia slide EvN4384 <bold>57</bold> tegumen in almost dorsal view, Genitalia slide EvN4384 <bold>58</bold> possible syntype in lateral view, Genitalia slide TM4023.</p></caption><graphic xmlns:xlink="http://www.w3.org/1999/xlink" xlink:href="zookeys-507-041-g010.jpg" position="float" orientation="portrait" xlink:type="simple" id="oo_44915.jpg"/></fig><fig id="F12" position="float" orientation="portrait"><label>Figures 65–69.</label><caption><p><italic><tp:taxon-name><tp:taxon-name-part taxon-name-part-type="genus">Holocacista</tp:taxon-name-part></tp:taxon-name></italic> species, female genitalia. <bold>65, 66</bold> <italic><tp:taxon-name><tp:taxon-name-part taxon-name-part-type="genus">Holocacista</tp:taxon-name-part> <tp:taxon-name-part taxon-name-part-type="species">salutans</tp:taxon-name-part></tp:taxon-name></italic>, lateral view, RMNH.INS.24668 <bold>67–69</bold> <italic><tp:taxon-name><tp:taxon-name-part taxon-name-part-type="genus">Holocacista</tp:taxon-name-part> <tp:taxon-name-part taxon-name-part-type="species">varii</tp:taxon-name-part></tp:taxon-name></italic>, RMNH.INS.24625: <bold>67</bold> internal genitalia in lateral view <bold>68</bold> apophyses in more or less ventral view <bold>69</bold> oviscapt detail, ventral view.</p></caption><graphic xmlns:xlink="http://www.w3.org/1999/xlink" xlink:href="zookeys-507-041-g012.jpg" position="float" orientation="portrait" xlink:type="simple" id="oo_44917.jpg"/></fig><fig id="F15" position="float" orientation="portrait"><label>Figures 83–88.</label><caption><p><italic><tp:taxon-name><tp:taxon-name-part taxon-name-part-type="genus">Holocacista</tp:taxon-name-part></tp:taxon-name></italic> species, leafmines on <tp:taxon-name><tp:taxon-name-part taxon-name-part-type="family">Vitaceae</tp:taxon-name-part></tp:taxon-name>. <bold>83</bold> <italic><tp:taxon-name><tp:taxon-name-part taxon-name-part-type="genus">Holocacista</tp:taxon-name-part></tp:taxon-name></italic> sp. <italic>Rhoicissus_tomentosa</italic>, fresh mine, larva cutting out shield, Swellendam, EvN2014901, larva RMNH.INS.30313 <bold>84</bold> <italic><tp:taxon-name><tp:taxon-name-part taxon-name-part-type="genus">Holocacista</tp:taxon-name-part></tp:taxon-name></italic> sp. <italic>Rhoicissus_tridentata</italic>, dried mines, Vari 1225 <bold>85</bold> <italic><tp:taxon-name><tp:taxon-name-part taxon-name-part-type="genus">Holocacista</tp:taxon-name-part> <tp:taxon-name-part taxon-name-part-type="species">salutans</tp:taxon-name-part></tp:taxon-name></italic> on <italic><tp:taxon-name><tp:taxon-name-part taxon-name-part-type="genus">Rhoicissus</tp:taxon-name-part> <tp:taxon-name-part taxon-name-part-type="species">tomentosa</tp:taxon-name-part></tp:taxon-name></italic>, dried mines, Vari 2788 <bold>86</bold> <italic><tp:taxon-name><tp:taxon-name-part taxon-name-part-type="genus">Holocacista</tp:taxon-name-part> <tp:taxon-name-part taxon-name-part-type="species">salutans</tp:taxon-name-part></tp:taxon-name></italic> on <italic><tp:taxon-name><tp:taxon-name-part taxon-name-part-type="genus">Rhoicissus</tp:taxon-name-part> <tp:taxon-name-part taxon-name-part-type="species">digitata</tp:taxon-name-part></tp:taxon-name></italic>, dried mines, Vari 3342 <bold>87, 88</bold> <italic><tp:taxon-name><tp:taxon-name-part taxon-name-part-type="genus">Holocacista</tp:taxon-name-part> <tp:taxon-name-part taxon-name-part-type="species">rivillei</tp:taxon-name-part></tp:taxon-name></italic>, fresh mines with larvae on <italic><tp:taxon-name><tp:taxon-name-part taxon-name-part-type="genus">Vitis</tp:taxon-name-part> <tp:taxon-name-part taxon-name-part-type="species">vinifera</tp:taxon-name-part></tp:taxon-name></italic>, in 87 two larvae next to each other, one in cocoon, EvN2013904.</p></caption><graphic xmlns:xlink="http://www.w3.org/1999/xlink" xlink:href="zookeys-507-041-g015.jpg" position="float" orientation="portrait" xlink:type="simple" id="oo_44920.jpg"/></fig><fig id="F17" position="float" orientation="portrait"><label>Figures 94–100.</label><caption><p><italic><tp:taxon-name><tp:taxon-name-part taxon-name-part-type="genus">Holocacista</tp:taxon-name-part></tp:taxon-name></italic> species, male phallus in lateral view, scale 100 μm. <bold>94–96</bold> <italic><tp:taxon-name><tp:taxon-name-part taxon-name-part-type="genus">Holocacista</tp:taxon-name-part> <tp:taxon-name-part taxon-name-part-type="species">capensis</tp:taxon-name-part></tp:taxon-name></italic>, Genitalia slides resp. EvN4264, EvN4446 [mirrored], EvN4381 <bold>97–100</bold> <italic><tp:taxon-name><tp:taxon-name-part taxon-name-part-type="genus">Holocacista</tp:taxon-name-part> <tp:taxon-name-part taxon-name-part-type="species">salutans</tp:taxon-name-part></tp:taxon-name></italic>, Genitalia slides resp. TM4023 [type locality], EvN4383, EvN4384. All on same scale.</p></caption><graphic xmlns:xlink="http://www.w3.org/1999/xlink" xlink:href="zookeys-507-041-g017.jpg" position="float" orientation="portrait" xlink:type="simple" id="oo_44922.jpg"/></fig><fig id="F19" position="float" orientation="portrait"><label>Figures 107–114.</label><caption><p><italic><tp:taxon-name><tp:taxon-name-part taxon-name-part-type="genus">Holocacista</tp:taxon-name-part></tp:taxon-name></italic> species, male genitalia, details, scales 100 μm. <bold>107–110</bold> <italic><tp:taxon-name><tp:taxon-name-part taxon-name-part-type="genus">Holocacista</tp:taxon-name-part> <tp:taxon-name-part taxon-name-part-type="species">capensis</tp:taxon-name-part></tp:taxon-name></italic>, Holotype, Genitalia slide EvN4622 <bold>111, 113</bold> <italic><tp:taxon-name><tp:taxon-name-part taxon-name-part-type="genus">Holocacista</tp:taxon-name-part> <tp:taxon-name-part taxon-name-part-type="species">salutans</tp:taxon-name-part></tp:taxon-name></italic>, Genitalia slide EvN4383 <bold>112, 114</bold> <italic><tp:taxon-name><tp:taxon-name-part taxon-name-part-type="genus">Holocacista</tp:taxon-name-part> <tp:taxon-name-part taxon-name-part-type="species">varii</tp:taxon-name-part></tp:taxon-name></italic> Genitalia slide EvN4623 108–110, same scale; 111–114 same scale.</p></caption><graphic xmlns:xlink="http://www.w3.org/1999/xlink" xlink:href="zookeys-507-041-g019.jpg" position="float" orientation="portrait" xlink:type="simple" id="oo_44924.jpg"/></fig><fig id="F20" position="float" orientation="portrait"><label>Figures 115–116.</label><caption><p>Distribution records of southern African <italic><tp:taxon-name><tp:taxon-name-part taxon-name-part-type="genus">Holocacista</tp:taxon-name-part></tp:taxon-name></italic> species. <bold>115</bold> <italic><tp:taxon-name><tp:taxon-name-part taxon-name-part-type="genus">Holocacista</tp:taxon-name-part> <tp:taxon-name-part taxon-name-part-type="species">capensis</tp:taxon-name-part></tp:taxon-name></italic> (red dots) and <italic><tp:taxon-name><tp:taxon-name-part taxon-name-part-type="genus">Holocacista</tp:taxon-name-part> <tp:taxon-name-part taxon-name-part-type="species">salutans</tp:taxon-name-part></tp:taxon-name></italic> (blue dots); arrow points at Wilderness, only locality where <italic><tp:taxon-name><tp:taxon-name-part taxon-name-part-type="genus">Holocacista</tp:taxon-name-part> <tp:taxon-name-part taxon-name-part-type="species">capensis</tp:taxon-name-part></tp:taxon-name></italic> was found on native <italic><tp:taxon-name><tp:taxon-name-part taxon-name-part-type="genus">Rhoicissus</tp:taxon-name-part> <tp:taxon-name-part taxon-name-part-type="species">digitata</tp:taxon-name-part></tp:taxon-name></italic> <bold>116</bold> <italic><tp:taxon-name><tp:taxon-name-part taxon-name-part-type="genus">Holocacista</tp:taxon-name-part> <tp:taxon-name-part taxon-name-part-type="species">varii</tp:taxon-name-part></tp:taxon-name></italic>.</p></caption><graphic xmlns:xlink="http://www.w3.org/1999/xlink" xlink:href="zookeys-507-041-g020.jpg" position="float" orientation="portrait" xlink:type="simple" id="oo_44925.jpg"/></fig></tp:treatment-sec><ref-list><ref id="B43"><mixed-citation xmlns:xlink="http://www.w3.org/1999/xlink" xlink:type="simple"><person-group><name name-style="western"><surname>Vári</surname><given-names>L</given-names></name><name name-style="western"><surname>Kroon</surname><given-names>D</given-names></name></person-group> (<year>1986</year>) <source>Southern African <tp:taxon-name><tp:taxon-name-part taxon-name-part-type="order">Lepidoptera</tp:taxon-name-part></tp:taxon-name>. A series of cross-referenced indices</source>. <publisher-name>Lepidopterists Society of Southern Africa</publisher-name> &amp; <publisher-name>The Transvaal Museum</publisher-name>, <publisher-loc>Pretoria</publisher-loc>, <size units="page">i-x, 198 pp</size>.</mixed-citation></ref><ref id="B44"><mixed-citation xmlns:xlink="http://www.w3.org/1999/xlink" xlink:type="simple"><person-group><name name-style="western"><surname>Vári</surname><given-names>L</given-names></name><name name-style="western"><surname>Kroon</surname><given-names>DM</given-names></name><name name-style="western"><surname>Krüger</surname><given-names>M</given-names></name></person-group> (<year>2002</year>) <source>Classification and checklist of the species of <tp:taxon-name><tp:taxon-name-part taxon-name-part-type="order">Lepidoptera</tp:taxon-name-part></tp:taxon-name> recorded in Southern Africa</source>. <publisher-name>Simple Solutions</publisher-name>, <publisher-loc>Chatswood, Australia</publisher-loc>, <size units="page">xxi, 384 pp</size>.</mixed-citation></ref><ref id="B6"><mixed-citation xmlns:xlink="http://www.w3.org/1999/xlink" xlink:type="simple"><person-group><name name-style="western"><surname>De Prins</surname><given-names>J</given-names></name><name name-style="western"><surname>De Prins</surname><given-names>W</given-names></name></person-group> (<year>2014</year>) <source>Afromoths, online database of Afrotropical moth species (<tp:taxon-name><tp:taxon-name-part taxon-name-part-type="order">Lepidoptera</tp:taxon-name-part></tp:taxon-name>)</source>. <ext-link ext-link-type="uri" xlink:href="http://www.afromoths.net/" xlink:type="simple">http://www.afromoths.net/</ext-link></mixed-citation></ref><ref id="B26"><mixed-citation xmlns:xlink="http://www.w3.org/1999/xlink" xlink:type="simple"><person-group><name name-style="western"><surname>Meyrick</surname><given-names>E</given-names></name></person-group> (<year>1921</year>) <article-title>Descriptions of South African Micro-<tp:taxon-name><tp:taxon-name-part taxon-name-part-type="order">Lepidoptera</tp:taxon-name-part></tp:taxon-name>.</article-title> <source>Annals of the Transvaal Museum</source> <volume>8</volume>: <fpage>49</fpage>–<lpage>148</lpage>. <ext-link ext-link-type="uri" xlink:href="http://content.ajarchive.org/cdm4/document.php?CISOROOT=/00411752&amp;CISOPTR=781&amp;REC=6" xlink:type="simple">http://content.ajarchive.org/cdm4/document.php?CISOROOT=/00411752&amp;CISOPTR=781&amp;REC=6</ext-link></mixed-citation></ref><ref id="B5"><mixed-citation xmlns:xlink="http://www.w3.org/1999/xlink" xlink:type="simple"><person-group><name name-style="western"><surname>Clarke</surname><given-names>JFG</given-names></name></person-group> (<year>1955</year>) <source>Catalogue of the types specimens of <tp:taxon-name><tp:taxon-name-part taxon-name-part-type="above-genus">Microlepidoptera</tp:taxon-name-part></tp:taxon-name> in the British Museum (Natural History) described by Edward Meyrick</source>, <volume>volume 1</volume>. <publisher-name>Trustees of the British Museum (Natural History)</publisher-name>, <publisher-loc>London, 1: vii</publisher-loc>, <size units="page">332 pp</size>. <ext-link ext-link-type="uri" xlink:href="http://www.biodiversitylibrary.org/bibliography/68439" xlink:type="simple">http://www.biodiversitylibrary.org/bibliography/68439</ext-link></mixed-citation></ref><ref id="B36"><mixed-citation xmlns:xlink="http://www.w3.org/1999/xlink" xlink:type="simple"><person-group><name name-style="western"><surname>Razowski</surname><given-names>J</given-names></name><name name-style="western"><surname>Krüger</surname><given-names>M</given-names></name></person-group> (<year>2007</year>) <article-title>An illustrated catalogue of the type specimens of <tp:taxon-name><tp:taxon-name-part taxon-name-part-type="family">Tortricidae</tp:taxon-name-part></tp:taxon-name> in the Transvaal Museum, Pretoria(<tp:taxon-name><tp:taxon-name-part taxon-name-part-type="order">Lepidoptera</tp:taxon-name-part></tp:taxon-name>: <tp:taxon-name><tp:taxon-name-part taxon-name-part-type="family">Tortricidae</tp:taxon-name-part></tp:taxon-name>) (parte A).</article-title> <source>SHILAP Revista de Lepidopterologia</source> <volume>35</volume>: <fpage>103</fpage>–<lpage>157</lpage>. <ext-link ext-link-type="uri" xlink:href="http://www.redalyc.org/pdf/455/45513802.pdf" xlink:type="simple">http://www.redalyc.org/pdf/455/45513802.pdf</ext-link></mixed-citation></ref></ref-list></tp:taxon-treatment>
