# Supplementary material for: A new leafminer on grapevine and Rhoicissus (Vitaceae) in South Africa within an expanded generic concept of Holocacista (Insecta, Lepidoptera, Heliozelidae)
Source: Zookeys. 2015 Jun 8;(507):41–97. doi: 10.3897/zookeys.507.9536 (PMC4490219; doi:10.3897/zookeys.507.9536)
Supplement: XML Treatment for Holocacista varii [file zookeys.507.9536-treatment5.xml]

<!DOCTYPE tp:taxon-treatment
  PUBLIC "-//TaxonX//DTD Taxonomic Treatment Publishing DTD v0 20100105//EN" "tax-treatment-NSO.dtd">
<tp:taxon-treatment xmlns:tp="http://www.plazi.org/taxpub"><tp:treatment-meta><kwd-group><label>Taxon classification</label><kwd><named-content content-type="kingdom">Animalia</named-content></kwd><kwd><named-content content-type="order">Lepidoptera</named-content></kwd><kwd><named-content content-type="family">Heliozelidae</named-content></kwd></kwd-group><mixed-citation publication-type="journal"><person-group><name><surname>van Nieukerken</surname><given-names>Erik J.</given-names></name><name><surname>Geertsema</surname><given-names>Henk</given-names></name></person-group><article-title>A new leafminer on grapevine and <italic><tp:taxon-name><tp:taxon-name-part taxon-name-part-type="genus">Rhoicissus</tp:taxon-name-part></tp:taxon-name></italic> (<tp:taxon-name><tp:taxon-name-part taxon-name-part-type="family">Vitaceae</tp:taxon-name-part></tp:taxon-name>) in South Africa within an expanded generic concept of <italic><tp:taxon-name><tp:taxon-name-part taxon-name-part-type="genus">Holocacista</tp:taxon-name-part></tp:taxon-name></italic> (<tp:taxon-name><tp:taxon-name-part taxon-name-part-type="class">Insecta</tp:taxon-name-part></tp:taxon-name>, <tp:taxon-name><tp:taxon-name-part taxon-name-part-type="order">Lepidoptera</tp:taxon-name-part></tp:taxon-name>, <tp:taxon-name><tp:taxon-name-part taxon-name-part-type="family">Heliozelidae</tp:taxon-name-part></tp:taxon-name>)</article-title><source>Zookeys</source><day>8</day><month>6</month><year>2015</year><volume>2015</volume><issue>507</issue><fpage>41</fpage><lpage>97</lpage><pub-id pub-id-type="doi">10.3897/zookeys.507.9536</pub-id></mixed-citation></tp:treatment-meta><tp:nomenclature><tp:taxon-name>
                        <tp:taxon-name-part taxon-name-part-type="genus">Holocacista</tp:taxon-name-part>
                        <tp:taxon-name-part taxon-name-part-type="species">varii</tp:taxon-name-part>
                    </tp:taxon-name><tp:taxon-authority>(Mey, 2011)</tp:taxon-authority><tp:taxon-status xmlns:xlink="http://www.w3.org/1999/xlink" xlink:type="simple">comb. n.</tp:taxon-status><xref ref-type="fig" rid="F2">Figs 5</xref><xref ref-type="fig" rid="F2">, 6</xref><xref ref-type="fig" rid="F11">, 59–64</xref><xref ref-type="fig" rid="F12">, 67–69</xref><xref ref-type="fig" rid="F16">, 89</xref><xref ref-type="fig" rid="F16">, 90</xref><xref ref-type="fig" rid="F18">, 104</xref><xref ref-type="fig" rid="F19">, 112</xref><xref ref-type="fig" rid="F19">, 114</xref><xref ref-type="fig" rid="F20">, 116</xref><tp:nomenclature-citation-list><tp:nomenclature-citation><tp:taxon-name><tp:taxon-name-part taxon-name-part-type="genus">Antispilina</tp:taxon-name-part> <tp:taxon-name-part taxon-name-part-type="species">varii</tp:taxon-name-part></tp:taxon-name><comment> Mey, 2011: 156. Holotype ♂ RSA, Cape Town, 26.3.1954, bred from <italic><tp:taxon-name><tp:taxon-name-part taxon-name-part-type="genus">Pelargonium</tp:taxon-name-part> <tp:taxon-name-part taxon-name-part-type="species">cucullatum</tp:taxon-name-part></tp:taxon-name></italic> from slopes of the Table Mtn., Vári Ac. No. 1047, leg. 4.3.1954, L. Vári, genitalia slide Mey (TMSA) [not examined].</comment></tp:nomenclature-citation></tp:nomenclature-citation-list></tp:nomenclature><tp:treatment-sec sec-type="Differential diagnosis"><title>Differential diagnosis.</title><p><italic><tp:taxon-name><tp:taxon-name-part taxon-name-part-type="genus">Holocacista</tp:taxon-name-part> <tp:taxon-name-part taxon-name-part-type="species">varii</tp:taxon-name-part></tp:taxon-name></italic> is the only species similar to <italic><tp:taxon-name><tp:taxon-name-part taxon-name-part-type="genus">Holocacista</tp:taxon-name-part> <tp:taxon-name-part taxon-name-part-type="species">capensis</tp:taxon-name-part></tp:taxon-name></italic> that occurs probably commonly in the natural habitats near the grape growing areas of Western Cape and thus could potentially be confused with it. It is distinctly larger, and the forewings are more shining bronze than those of <italic><tp:taxon-name><tp:taxon-name-part taxon-name-part-type="genus">Holocacista</tp:taxon-name-part> <tp:taxon-name-part taxon-name-part-type="species">capensis</tp:taxon-name-part></tp:taxon-name></italic>. Moreover, the male and female have a complete fascia at 1/3 from forewing base that is not narrower at the costa and the antennae are not ringed. In male genitalia, <italic><tp:taxon-name><tp:taxon-name-part taxon-name-part-type="genus">Holocacista</tp:taxon-name-part> <tp:taxon-name-part taxon-name-part-type="species">varii</tp:taxon-name-part></tp:taxon-name></italic> lacks the larger spines on the phallocrypt, and has a more developed juxta; further, the dorsal row of spines on the tegumen is characteristic and the shape of the transtilla differs. The female genitalia have more elaborate sclerotisations, and the apophyses are longer.</p></tp:treatment-sec><tp:treatment-sec sec-type="Redescription"><title>Redescription.</title><p><italic>Male</italic> (Fig. <xref ref-type="fig" rid="F2">5</xref>). Head face and vertex covered with appressed, metallic, pale-bronze scales. Palpi porrect, white; base of proboscis covered with white scales. Antenna with ca. 20 segments, uniform bronze brown, scales on underside all white. Legs grey, tarsi mostly yellowish white, especially on underside. Thorax and forewings grey brown with some bronze lustre, with silver-white patterning; an oblique fascia at 1/4, hardly narrower at costa; a slightly triangular dorsal spot at 1/2, not reaching middle of wing; a triangular or squarish costal spot just beyond middle; fringe line not very distinct, demarcating scales not conspicuously dark tipped. Terminal fringe silvery white. Hindwings pale grey. Underside of wings fuscous. Abdomen lead grey, including vestiture on external genitalia.</p><p><italic>Female</italic> (Fig. <xref ref-type="fig" rid="F2">6</xref>). Antenna with ca. 19 segments. Colour pattern different from male: scales more uniformly bronze brown, with strong lustre, and contrasting silvery-white pattern.</p><p><italic>Measurements</italic>. Male: forewing length 2.4–2.8 mm (2.5 ± 0.1, 6), wingspan: 5.0–5.7 mm. Female: forewing length 2.1–2.6 mm (n=3), wingspan 4.5–5.6 mm.</p><!--PageBreak--><p><italic>Male genitalia</italic> (Figs <xref ref-type="fig" rid="F11">59–64</xref>, <xref ref-type="fig" rid="F18">104</xref>, <xref ref-type="fig" rid="F19">112</xref>, <xref ref-type="fig" rid="F19">114</xref>). Total length vinculum + tegumen ca. 670 µm. Vinculum (S IX) long, reaching anterior margin of segment VI. Tegumen (Figs <xref ref-type="fig" rid="F11">60</xref>, <xref ref-type="fig" rid="F11">61</xref>, <xref ref-type="fig" rid="F19">114</xref>) well sclerotised, with medial, blunt posterior projection, with several setae; tegumen dorsally with a transverse keel with many strong spines in posterior direction. Valva (Fig. <xref ref-type="fig" rid="F11">63</xref>) narrow, basally wider, apex blunt, with stalked pectinifer halfway along inner margin, pecten comprising 7 or 8 blunt sensilla. Valva length (without transtilla) ca. 265 µm. Transtilla (Figs <xref ref-type="fig" rid="F11">64</xref>, <xref ref-type="fig" rid="F19">112</xref>) with relatively long sublateral processes and medial spatulate posterior process, indented posteriorly. Juxta (Fig. <xref ref-type="fig" rid="F11">62</xref>) well developed, split into an elongate process ventral to phallus and a furcate process dorsal to phallus. Phallus (Figs <xref ref-type="fig" rid="F11">62</xref>, <xref ref-type="fig" rid="F18">104</xref>) long and narrow, ca. 540 µm long. Phallocrypt (manica) slightly spinulose posteriorly, no strong spines present. Phallus in lateral view a distinctly-curved outer tube with ventrally-curved appendix, the latter almost straight, ca. 120 µm long (measured as curve).</p><p><italic>Female genitalia</italic> (Figs <xref ref-type="fig" rid="F12">67–69</xref>). Length of anterior apophyses ca. 935 μm (n=1), posterior apophyses 1020 μm (n=1). Oviscapt with 4 or 5 cusps at either side (Fig. <xref ref-type="fig" rid="F12">69</xref>). Ductus spermathecae with many wide convolutions, spermathecal papilla with circle-shaped sclerotisation, other elaborate sclerotisations in vestibulum.</p></tp:treatment-sec><tp:treatment-sec sec-type="Biology"><title>Biology.</title><p><bold>Host plants.</bold> <tp:taxon-name><tp:taxon-name-part taxon-name-part-type="family">Geraniaceae</tp:taxon-name-part></tp:taxon-name>; most commonly found on <italic><tp:taxon-name><tp:taxon-name-part taxon-name-part-type="genus">Pelargonium</tp:taxon-name-part> <tp:taxon-name-part taxon-name-part-type="species">cucullatum</tp:taxon-name-part></tp:taxon-name></italic> (L.) L’Hérit., a common plant in Fynbos of Cape Peninsula and the western part of the Western Cape; single records on <italic><tp:taxon-name><tp:taxon-name-part taxon-name-part-type="genus">Pelargonium</tp:taxon-name-part> <tp:taxon-name-part taxon-name-part-type="species">panduriforme</tp:taxon-name-part></tp:taxon-name></italic> Eckl. &amp; Zeyh., <italic><tp:taxon-name><tp:taxon-name-part taxon-name-part-type="genus">Pelargonium</tp:taxon-name-part> <tp:taxon-name-part taxon-name-part-type="species">hispidum</tp:taxon-name-part></tp:taxon-name></italic> Willd. and <italic><tp:taxon-name><tp:taxon-name-part taxon-name-part-type="genus">Pelargonium</tp:taxon-name-part> <tp:taxon-name-part taxon-name-part-type="species">citronellum</tp:taxon-name-part></tp:taxon-name></italic> J.J.A. Van der Walt.</p><p><bold>Leafmines</bold> (Figs <xref ref-type="fig" rid="F16">89–90</xref>). The egg is inserted at any place of the leaf underside, usually not far from a vein. The mine starts towards a vein and then follows the vein as a narrow gallery of ca. 2 cm, eventually rather suddenly enlarging into a more or less triangular or elongate blotch, usually after the mine makes a turn of 180°. In thin leaves the blotch can be very elongated. The frass in the early mine is a narrow black line, in the blotch the frass is typically clumped near the entrance. Mines occur either singly or with a few together on one leaf. The larva cuts out an elliptic case of about 3.4–3.7 mm long × 1.6–2.2 mm wide. The larva probably descends with its cocoon into leaf litter before pupation.</p><p><bold>Voltinism.</bold> Larvae are found between mid-September and April, and are apparently absent in winter; adults usually emerge between 3–6 weeks after collecting the larvae, suggesting there are multiple overlapping generations. The specimen from Worcester (October) is the only record of an adult taken in the wild.</p></tp:treatment-sec><tp:treatment-sec sec-type="Distribution"><title>Distribution</title><p>(Fig. <xref ref-type="fig" rid="F20">116</xref>). South Africa: Western Cape, Eastern Cape (new record). The species is abundant on Table Mountain and in the Cape Peninsula, but it is here also recorded from other Fynbos localities around Stellenbosch and Worcester, and Vári also reared it from Zuurberg Pass in Eastern Cape, so we assume a wide distribution in Western and Eastern Cape.</p></tp:treatment-sec><tp:treatment-sec sec-type="DNA barcode"><title>DNA barcode.</title><p>We barcoded four specimens (three from Table Mountain, one from Stellenbosch), with a maximum intraspecific distance of 1.55%, within the same population on Table Mountain. The BIN is <ext-link xmlns:xlink="http://www.w3.org/1999/xlink" ext-link-type="uri" xlink:href="http://www.boldsystems.org/index.php/Public_BarcodeCluster?clusteruri=BOLD:ACG8941" xlink:type="simple">BOLD:ACG8941</ext-link>.</p></tp:treatment-sec><tp:treatment-sec sec-type="Remarks"><title>Remarks.</title><p>In the original description <xref ref-type="bibr" rid="B24">Mey (2011)</xref> mentioned that the valval pecten has 13–15 spines, a number that we cannot confirm from the few specimens studied. He further considered the phallus appendix as a cornutus. This appendix, however, is not attached to the vesica, but is an unmovable extension of the phallic tube. <xref ref-type="bibr" rid="B24">Mey (2011)</xref> placed this species in <!--PageBreak--><italic><tp:taxon-name><tp:taxon-name-part taxon-name-part-type="genus">Antispilina</tp:taxon-name-part></tp:taxon-name></italic> on the basis of its venation, overlooking the fact that <italic><tp:taxon-name><tp:taxon-name-part taxon-name-part-type="genus">Holocacista</tp:taxon-name-part></tp:taxon-name></italic> has the same venation. <italic><tp:taxon-name><tp:taxon-name-part taxon-name-part-type="genus">Antispilina</tp:taxon-name-part></tp:taxon-name></italic> is a small Palearctic genus, feeding on <tp:taxon-name><tp:taxon-name-part taxon-name-part-type="family">Polygonaceae</tp:taxon-name-part></tp:taxon-name>, with some new species in the course of description (B.W. Lee et al. in preparation). The placement of this species in <italic><tp:taxon-name><tp:taxon-name-part taxon-name-part-type="genus">Holocacista</tp:taxon-name-part></tp:taxon-name></italic>, which is diverse in Africa, makes much more sense. Possibly the ancestor of <italic><tp:taxon-name><tp:taxon-name-part taxon-name-part-type="genus">Holocacista</tp:taxon-name-part> <tp:taxon-name-part taxon-name-part-type="species">varii</tp:taxon-name-part></tp:taxon-name></italic> shifted hosts from <tp:taxon-name><tp:taxon-name-part taxon-name-part-type="family">Vitaceae</tp:taxon-name-part></tp:taxon-name> to <italic><tp:taxon-name><tp:taxon-name-part taxon-name-part-type="genus">Pelargonium</tp:taxon-name-part></tp:taxon-name></italic>.</p><p>Many of the specimens listed under material have only been briefly examined by EvN during his visit to the Ditsong Museum, hence the absence of indication of sex.</p></tp:treatment-sec><tp:treatment-sec sec-type="Material examined"><title>Material examined.</title><p><bold>Eastern Cape</bold>: 1 adult, Zuurberg Pass, south slopes, 22.iii.1954, 11 mines, Pelargonium sp., 1 adult emerged 20.iv.1954, L. Vári (TMSA). <bold>Western Cape</bold>: 5 adults, Bloubergstrand, 3.x.1974, Ac. no. 3308, leafmines on <italic><tp:taxon-name><tp:taxon-name-part taxon-name-part-type="genus">Pelargonium</tp:taxon-name-part></tp:taxon-name></italic>, emerged 26–30.x.1974, L. Vári (TMSA); 2 adults, ibidem, 13.x.1975, Ac. no. 3496, leafmines on <italic><tp:taxon-name><tp:taxon-name-part taxon-name-part-type="genus">Pelargonium</tp:taxon-name-part></tp:taxon-name></italic>, emerged 14.xi.1975, L. Vári (TMSA); 6 adults, Cape of Good Hope Nature Reserve, 26.x.1966, Ac. no. 2851, leafmines on <italic><tp:taxon-name><tp:taxon-name-part taxon-name-part-type="genus">Pelargonium</tp:taxon-name-part></tp:taxon-name></italic>, emerged 21–23.xi.1966, L. Vári (TMSA); 8 adults, ibidem, Ac. no. 288527.x.1967, emerged 20–22.xi.1967, L. Vári (TMSA); 4 adults, Cape Peninsula, Bakoven, 29.x.1975, Ac. no. 3499, leafmines on <italic><tp:taxon-name><tp:taxon-name-part taxon-name-part-type="genus">Pelargonium</tp:taxon-name-part></tp:taxon-name></italic>, emerged 17–19.xi.1975, L. Vári (TMSA); 5 adults, Cape Peninsula, Hout Bay, 11.xi.1954, Ac. no. 1357 leafmines on <italic><tp:taxon-name><tp:taxon-name-part taxon-name-part-type="genus">Pelargonium</tp:taxon-name-part> <tp:taxon-name-part taxon-name-part-type="species">cucullatum</tp:taxon-name-part></tp:taxon-name></italic>, emerged 7–21.xii.1954, L. Vári (TMSA); 2 adults (paratypes), ibidem, 14.ix.1966, Ac. no. 2846, emerged 21.xi.1966, L. Vári (TMSA); 10 adults (paratypes), Cape Peninsula, nr. Muizenberg, Steenberg, 10.xi.1979, Ac. no. 3764, leafmines on <italic><tp:taxon-name><tp:taxon-name-part taxon-name-part-type="genus">Pelargonium</tp:taxon-name-part></tp:taxon-name></italic>, emerged 15.xi–10.xii.1979, L. Vári (TMSA); 1♂, 1♀, 1 adult (paratypes), Cape Town, Kirstenbosch, 17.xi.1954, Ac. no. 1365, leafmines on <italic><tp:taxon-name><tp:taxon-name-part taxon-name-part-type="genus">Pelargonium</tp:taxon-name-part> <tp:taxon-name-part taxon-name-part-type="species">cucullatum</tp:taxon-name-part></tp:taxon-name></italic>, emerged 11–14.xii.1954, L. Vári (MHUB, TMSA); 1 adult, ibidem, emerged 5–29.xii.1954, A.J.T. Janse (TMSA); 2 adults (paratypes), ibidem, 14.ix.1962, Ac. no. 2535, emerged 1–17.x.1962, L. Vári (TMSA); 1♂, 1♀, ibidem, 23.xi.2014, leafmines on <italic><tp:taxon-name><tp:taxon-name-part taxon-name-part-type="genus">Pelargonium</tp:taxon-name-part> <tp:taxon-name-part taxon-name-part-type="species">citronelium</tp:taxon-name-part></tp:taxon-name></italic>, emerged 11.xii.2014, L. Torrance &amp; H. Geertsema (USEC); 1♂, 1♀, ibidem, 23.xi.2014, leafmines on <italic><tp:taxon-name><tp:taxon-name-part taxon-name-part-type="genus">Pelargonium</tp:taxon-name-part> <tp:taxon-name-part taxon-name-part-type="species">cucullatum</tp:taxon-name-part></tp:taxon-name></italic>, emerged 11–14.xii.2014, L. Torrance &amp; H. Geertsema (USEC).</p><p>6♂, 4♀ (paratypes), 1 adult, Cape Town, slopes Table Mt., 4.iii.1954, Ac. no. 1047, leafmines on <italic><tp:taxon-name><tp:taxon-name-part taxon-name-part-type="genus">Pelargonium</tp:taxon-name-part> <tp:taxon-name-part taxon-name-part-type="species">cucullatum</tp:taxon-name-part></tp:taxon-name></italic>, emerged 26.iii–3.iv.1954, L. Vári (TMSA); 9 adults, Noordhoek, leafmines on <italic><tp:taxon-name><tp:taxon-name-part taxon-name-part-type="genus">Pelargonium</tp:taxon-name-part></tp:taxon-name></italic>, pupa 10–14.v.1984, emerged 28–31.v.1984, H. Geertsema (TMSA); leafmines, Stellenbosch, Botanical Garden, 122 m, 27.i.2013, EvN2013032, leafmines on <italic><tp:taxon-name><tp:taxon-name-part taxon-name-part-type="genus">Pelargonium</tp:taxon-name-part> <tp:taxon-name-part taxon-name-part-type="species">panduriforme</tp:taxon-name-part></tp:taxon-name></italic>, E.J. van Nieukerken (RMNH); 1 larva, ibidem, 27.i.2013, EvN2013033, leafmines on <italic><tp:taxon-name><tp:taxon-name-part taxon-name-part-type="genus">Pelargonium</tp:taxon-name-part> <tp:taxon-name-part taxon-name-part-type="species">hispidum</tp:taxon-name-part></tp:taxon-name></italic>, E.J. van Nieukerken (RMNH); 3 larvae, Stellenbosch, Jonkershoek, 390 m, 18.i.2013, EvN2013017, leafmines on <italic><tp:taxon-name><tp:taxon-name-part taxon-name-part-type="genus">Pelargonium</tp:taxon-name-part> <tp:taxon-name-part taxon-name-part-type="species">cucullatum</tp:taxon-name-part></tp:taxon-name></italic>, E.J. van Nieukerken &amp; H. Geertsema (RMNH); 3♂, 4♀, 3 larvae, Table mountain NP, Cecilia, nr Klaasenskop, 385 m, 19.i.2013, EvN2013022, leafmines on <italic><tp:taxon-name><tp:taxon-name-part taxon-name-part-type="genus">Pelargonium</tp:taxon-name-part> <tp:taxon-name-part taxon-name-part-type="species">cucullatum</tp:taxon-name-part></tp:taxon-name></italic>, emerged 11–22.ii.2013, E.J. van Nieukerken (RMNH); 1♂, 1♀, 1 larva, Table mountain NP, Cecilia, parking lot, 180 m, 19.i.2013, EvN2013024, leafmines on <italic><tp:taxon-name><tp:taxon-name-part taxon-name-part-type="genus">Pelargonium</tp:taxon-name-part> <tp:taxon-name-part taxon-name-part-type="species">cucullatum</tp:taxon-name-part></tp:taxon-name></italic>, emerged 24.i–12.ii.2013, E.J. van Nieukerken &amp; H. Geertsema (RMNH); 1♂, Worcester, Fairy Glen, 15–19.x.1966, L. Vári &amp; Potgieter (TMSA).</p></tp:treatment-sec><tp:treatment-sec sec-type="Other material"><title>Other material.</title><p>Leafmines, observation, Western Cape, Ashton, 2014, L. Torrance &amp; H. Geertsema.</p><fig id="F1" position="float" orientation="portrait"><label>Figures 1–4.</label><caption><p><italic><tp:taxon-name><tp:taxon-name-part taxon-name-part-type="genus">Holocacista</tp:taxon-name-part></tp:taxon-name></italic> species, adult habitus. <bold>1–3</bold> <italic><tp:taxon-name><tp:taxon-name-part taxon-name-part-type="genus">Holocacista</tp:taxon-name-part> <tp:taxon-name-part taxon-name-part-type="species">capensis</tp:taxon-name-part></tp:taxon-name></italic>: <bold>1</bold> Male holotype, RMNH.INS.24622 <bold>2</bold> Female, Western Cape, Paarl, RMNH.INS.24624 <bold>3</bold> Male, Western Cape, Wilderness, reared from <italic><tp:taxon-name><tp:taxon-name-part taxon-name-part-type="genus">Rhoicissus</tp:taxon-name-part> <tp:taxon-name-part taxon-name-part-type="species">digitata</tp:taxon-name-part></tp:taxon-name></italic>, Genitalia slide EvN4381 <bold>4</bold> <italic><tp:taxon-name><tp:taxon-name-part taxon-name-part-type="genus">Holocacista</tp:taxon-name-part> <tp:taxon-name-part taxon-name-part-type="species">salutans</tp:taxon-name-part></tp:taxon-name></italic>, male, Kwazulu-Natal, Umhlanga Rocks, reared from <italic><tp:taxon-name><tp:taxon-name-part taxon-name-part-type="genus">Rhoicissus</tp:taxon-name-part> <tp:taxon-name-part taxon-name-part-type="species">revoilii</tp:taxon-name-part></tp:taxon-name></italic>, Genitalia slide EvN 4383. Scales 1 mm.</p></caption><graphic xmlns:xlink="http://www.w3.org/1999/xlink" xlink:href="zookeys-507-041-g001.jpg" position="float" orientation="portrait" xlink:type="simple" id="oo_44906.jpg"/></fig><fig id="F2" position="float" orientation="portrait"><label>Figures 5–12.</label><caption><p><italic><tp:taxon-name><tp:taxon-name-part taxon-name-part-type="genus">Holocacista</tp:taxon-name-part></tp:taxon-name></italic> species, adult habitus. <bold>5, 6</bold> <italic><tp:taxon-name><tp:taxon-name-part taxon-name-part-type="genus">Holocacista</tp:taxon-name-part> <tp:taxon-name-part taxon-name-part-type="species">varii</tp:taxon-name-part></tp:taxon-name></italic>, Western Cape, Table mountain NP <bold>5</bold> Male, RMNH.INS.24623 <bold>6</bold> Female RMNH.INS.24625 <bold>7</bold> <italic><tp:taxon-name><tp:taxon-name-part taxon-name-part-type="genus">Holocacista</tp:taxon-name-part></tp:taxon-name></italic> sp. <italic>Rhoicissus_tridentata</italic>, male, Zimbabwe, Mt. Selinda, Genitalia slide EvN4385 <bold>8</bold> <italic><tp:taxon-name><tp:taxon-name-part taxon-name-part-type="genus">Holocacista</tp:taxon-name-part></tp:taxon-name></italic> sp. <italic>Cissus_integrifolia</italic>, male, Zimbabwe, Lundi, Genitalia slide EvN4387 <bold>9</bold> <italic><tp:taxon-name><tp:taxon-name-part taxon-name-part-type="genus">Holocacista</tp:taxon-name-part> <tp:taxon-name-part taxon-name-part-type="species">rivillei</tp:taxon-name-part></tp:taxon-name></italic>, male, Italy, Borghetto, RMNH.INS.24626 <bold>10</bold> <italic><tp:taxon-name><tp:taxon-name-part taxon-name-part-type="genus">Holocacista</tp:taxon-name-part> <tp:taxon-name-part taxon-name-part-type="species">micrarcha</tp:taxon-name-part></tp:taxon-name></italic>, male <bold>11</bold> <italic><tp:taxon-name><tp:taxon-name-part taxon-name-part-type="genus">Holocacista</tp:taxon-name-part> <tp:taxon-name-part taxon-name-part-type="species">selastis</tp:taxon-name-part></tp:taxon-name></italic>, male <bold>12</bold> <italic>H. Leea_Borneo</italic>, male, Indonesia, Kalimantan Timur, Gunung Lumut, RMNH.INS.24158. Scales 1 mm.</p></caption><graphic xmlns:xlink="http://www.w3.org/1999/xlink" xlink:href="zookeys-507-041-g002.jpg" position="float" orientation="portrait" xlink:type="simple" id="oo_44907.jpg"/></fig><fig id="F3" position="float" orientation="portrait"><label>Figures 13–20.</label><caption><p><tp:taxon-name><tp:taxon-name-part taxon-name-part-type="family">Heliozelidae</tp:taxon-name-part></tp:taxon-name> species, adult habitus. <bold>13</bold> <italic><tp:taxon-name><tp:taxon-name-part taxon-name-part-type="genus">Holocacista</tp:taxon-name-part></tp:taxon-name></italic> sp. <italic>Dyerophytum_</italic>UAE, Male, UAE, Fujairah, RMNH.INS.24628 <bold>14</bold> <italic><tp:taxon-name><tp:taxon-name-part taxon-name-part-type="genus">Holocacista</tp:taxon-name-part></tp:taxon-name></italic> sp. <italic>Psychotria_</italic>Australia, male, Australia, Queensland, RMNH.INS.24367 <bold>15</bold> <italic><tp:taxon-name><tp:taxon-name-part taxon-name-part-type="genus">Holocacista</tp:taxon-name-part></tp:taxon-name></italic> sp. <italic>Lasianthus_</italic>Borneo, female, Indonesia, Kalimantan Timur, Gunung Lumut, RMNH.INS.24159 <bold>16</bold> <italic><tp:taxon-name><tp:taxon-name-part taxon-name-part-type="genus">Holocacista</tp:taxon-name-part></tp:taxon-name></italic> sp. <italic>Impatiens_</italic>Vietnam, male, Vietnam, Cuc Phuong NP, RMNH.INS.24361 <bold>17</bold> <italic><tp:taxon-name><tp:taxon-name-part taxon-name-part-type="genus">Antispila</tp:taxon-name-part></tp:taxon-name></italic> sp. <italic>Rhoicissus_</italic>SA, male, South Africa, Limpopo, Louis Trichard, Genitalia slide EvN4379 <bold>18</bold> <italic><tp:taxon-name><tp:taxon-name-part taxon-name-part-type="genus">Antispila</tp:taxon-name-part> <tp:taxon-name-part taxon-name-part-type="species">argostoma</tp:taxon-name-part></tp:taxon-name></italic>, male, India <bold>19</bold> <italic><tp:taxon-name><tp:taxon-name-part taxon-name-part-type="genus">Antispila</tp:taxon-name-part> <tp:taxon-name-part taxon-name-part-type="species">aristarcha</tp:taxon-name-part></tp:taxon-name></italic>, female, India <bold>20</bold> <italic><tp:taxon-name><tp:taxon-name-part taxon-name-part-type="genus">Heliozela</tp:taxon-name-part> <tp:taxon-name-part taxon-name-part-type="species">anna</tp:taxon-name-part></tp:taxon-name></italic>, female, India. Scales 1 mm.</p></caption><graphic xmlns:xlink="http://www.w3.org/1999/xlink" xlink:href="zookeys-507-041-g003.jpg" position="float" orientation="portrait" xlink:type="simple" id="oo_44908.jpg"/></fig><fig id="F4" position="float" orientation="portrait"><label>Figures 21–28.</label><caption><p><tp:taxon-name><tp:taxon-name-part taxon-name-part-type="family">Heliozelidae</tp:taxon-name-part></tp:taxon-name> species, details of adult morphology. <bold>21</bold> <italic><tp:taxon-name><tp:taxon-name-part taxon-name-part-type="genus">Holocacista</tp:taxon-name-part> <tp:taxon-name-part taxon-name-part-type="species">rivillei</tp:taxon-name-part></tp:taxon-name></italic>, male, denuded head, RMNH.INS.24300 <bold>22</bold> <italic><tp:taxon-name><tp:taxon-name-part taxon-name-part-type="genus">Holocacista</tp:taxon-name-part> <tp:taxon-name-part taxon-name-part-type="species">capensis</tp:taxon-name-part></tp:taxon-name></italic>, male, denuded head, RMNH.INS.24445 <bold>23</bold> <italic><tp:taxon-name><tp:taxon-name-part taxon-name-part-type="genus">Holocacista</tp:taxon-name-part> <tp:taxon-name-part taxon-name-part-type="species">rivillei</tp:taxon-name-part></tp:taxon-name></italic>, male, detail mouthparts, RMNH.INS.24443 <bold>24</bold> <italic><tp:taxon-name><tp:taxon-name-part taxon-name-part-type="genus">Holocacista</tp:taxon-name-part> <tp:taxon-name-part taxon-name-part-type="species">rivillei</tp:taxon-name-part></tp:taxon-name></italic>, male, head and antenna, showing 15 segments, RMNH.INS.24300 <bold>25–28</bold> Male foretibia with or without epiphysis: <bold>25</bold> <italic><tp:taxon-name><tp:taxon-name-part taxon-name-part-type="genus">Holocacista</tp:taxon-name-part> <tp:taxon-name-part taxon-name-part-type="species">capensis</tp:taxon-name-part></tp:taxon-name></italic>, small epiphysis, RMNH.INS.24445 <bold>26</bold> <italic><tp:taxon-name><tp:taxon-name-part taxon-name-part-type="genus">Holocacista</tp:taxon-name-part> <tp:taxon-name-part taxon-name-part-type="species">rivillei</tp:taxon-name-part></tp:taxon-name></italic>, small epiphysis, RMNH.INS.24443 <bold>27</bold> <italic><tp:taxon-name><tp:taxon-name-part taxon-name-part-type="genus">Heliozela</tp:taxon-name-part> <tp:taxon-name-part taxon-name-part-type="species">sericiella</tp:taxon-name-part></tp:taxon-name></italic>, large epiphysis, RMNH.INS.24451 <bold>28</bold> <italic><tp:taxon-name><tp:taxon-name-part taxon-name-part-type="genus">Antispilina</tp:taxon-name-part> <tp:taxon-name-part taxon-name-part-type="species">ludwigi</tp:taxon-name-part></tp:taxon-name></italic>, epiphysis absent, RMNH.INS.24448.</p></caption><graphic xmlns:xlink="http://www.w3.org/1999/xlink" xlink:href="zookeys-507-041-g004.jpg" position="float" orientation="portrait" xlink:type="simple" id="oo_44909.jpg"/></fig><fig id="F5" position="float" orientation="portrait"><label>Figures 29, 30.</label><caption><p><italic><tp:taxon-name><tp:taxon-name-part taxon-name-part-type="genus">Holocacista</tp:taxon-name-part></tp:taxon-name></italic> species, wing venation. <bold>29</bold> <italic><tp:taxon-name><tp:taxon-name-part taxon-name-part-type="genus">Holocacista</tp:taxon-name-part> <tp:taxon-name-part taxon-name-part-type="species">rivillei</tp:taxon-name-part></tp:taxon-name></italic>, female, veins labelled, RMNH.INS.24259 <bold>30</bold> <italic><tp:taxon-name><tp:taxon-name-part taxon-name-part-type="genus">Holocacista</tp:taxon-name-part> <tp:taxon-name-part taxon-name-part-type="species">capensis</tp:taxon-name-part></tp:taxon-name></italic>, male, RMNH.INS.24260.</p></caption><graphic xmlns:xlink="http://www.w3.org/1999/xlink" xlink:href="zookeys-507-041-g005.jpg" position="float" orientation="portrait" xlink:type="simple" id="oo_44910.jpg"/></fig><fig id="F6" position="float" orientation="portrait"><label>Figures 31–36.</label><caption><p><tp:taxon-name><tp:taxon-name-part taxon-name-part-type="family">Heliozelidae</tp:taxon-name-part></tp:taxon-name> species, wing venation <bold>31</bold> <italic><tp:taxon-name><tp:taxon-name-part taxon-name-part-type="genus">Holocacista</tp:taxon-name-part> <tp:taxon-name-part taxon-name-part-type="species">micrarcha</tp:taxon-name-part></tp:taxon-name></italic>, male, BM34300 <bold>32</bold> <italic><tp:taxon-name><tp:taxon-name-part taxon-name-part-type="genus">Holocacista</tp:taxon-name-part> <tp:taxon-name-part taxon-name-part-type="species">selastis</tp:taxon-name-part></tp:taxon-name></italic>, male, BM34299 <bold>33</bold> <italic><tp:taxon-name><tp:taxon-name-part taxon-name-part-type="genus">Holocacista</tp:taxon-name-part></tp:taxon-name></italic> sp. <italic>Psychotria_</italic>Australia, male, RMNH.INS.24367 <bold>34</bold> <italic><tp:taxon-name><tp:taxon-name-part taxon-name-part-type="genus">Holocacista</tp:taxon-name-part></tp:taxon-name></italic> sp. <italic>Impatiens_</italic>Vietnam, female, RMNH.INS.24368 <bold>35</bold> <italic><tp:taxon-name><tp:taxon-name-part taxon-name-part-type="genus">Antispila</tp:taxon-name-part> <tp:taxon-name-part taxon-name-part-type="species">argostoma</tp:taxon-name-part></tp:taxon-name></italic>, male, BM34298 <bold>36</bold> <italic><tp:taxon-name><tp:taxon-name-part taxon-name-part-type="genus">Heliozela</tp:taxon-name-part> <tp:taxon-name-part taxon-name-part-type="species">anna</tp:taxon-name-part></tp:taxon-name></italic>, female, BM34301. Scales 0.5 mm.</p></caption><graphic xmlns:xlink="http://www.w3.org/1999/xlink" xlink:href="zookeys-507-041-g006.jpg" position="float" orientation="portrait" xlink:type="simple" id="oo_44911.jpg"/></fig><fig id="F7" position="float" orientation="portrait"><label>Figures 37–41.</label><caption><p><italic><tp:taxon-name><tp:taxon-name-part taxon-name-part-type="genus">Holocacista</tp:taxon-name-part> <tp:taxon-name-part taxon-name-part-type="species">capensis</tp:taxon-name-part></tp:taxon-name></italic>, male genitalia in ventral view, RMNH.INS.24445; <bold>37</bold> and <bold>40</bold> focussed on ventral side, showing valvae and phallus tip; others more dorsally, showing tegumen and transtilla.</p></caption><graphic xmlns:xlink="http://www.w3.org/1999/xlink" xlink:href="zookeys-507-041-g007.jpg" position="float" orientation="portrait" xlink:type="simple" id="oo_44912.jpg"/></fig><fig id="F8" position="float" orientation="portrait"><label>Figures 42–49.</label><caption><p><italic><tp:taxon-name><tp:taxon-name-part taxon-name-part-type="genus">Holocacista</tp:taxon-name-part> <tp:taxon-name-part taxon-name-part-type="species">capensis</tp:taxon-name-part></tp:taxon-name></italic>, male genitalia, details. <bold>42–46</bold> Holotype, RMNH.INS.24642, phallus in ventro-lateral view (42, 44, 45); valva in ventral view (43); tegumen in dorsal view (46) <bold>47</bold> Genitalia in lateral view, RMNH.INS.24446 <bold>48, 49</bold> phallus and juxta, lateral view, slide JCK7813.</p></caption><graphic xmlns:xlink="http://www.w3.org/1999/xlink" xlink:href="zookeys-507-041-g008.jpg" position="float" orientation="portrait" xlink:type="simple" id="oo_44913.jpg"/></fig><fig id="F9" position="float" orientation="portrait"><label>Figures 50–53.</label><caption><p><italic><tp:taxon-name><tp:taxon-name-part taxon-name-part-type="genus">Holocacista</tp:taxon-name-part> <tp:taxon-name-part taxon-name-part-type="species">capensis</tp:taxon-name-part></tp:taxon-name></italic>, female genitalia. <bold>50</bold> lateral view, RMNH.INS.24261 <bold>51–53</bold> Oviscapt detail (<bold>51, 52</bold>) or complete apophyses in ventral view, RMNH.INS.24625 (<bold>51</bold>), RMNH.INS.24624 (<bold>52, 53</bold>).</p></caption><graphic xmlns:xlink="http://www.w3.org/1999/xlink" xlink:href="zookeys-507-041-g009.jpg" position="float" orientation="portrait" xlink:type="simple" id="oo_44914.jpg"/></fig><fig id="F10" position="float" orientation="portrait"><label>Figures 54–58.</label><caption><p><italic><tp:taxon-name><tp:taxon-name-part taxon-name-part-type="genus">Holocacista</tp:taxon-name-part> <tp:taxon-name-part taxon-name-part-type="species">salutans</tp:taxon-name-part></tp:taxon-name></italic>, male genitalia. <bold>54, 55</bold> ventro-lateral view, Genitalia slide EvN4383 <bold>56</bold> phallus in lateral view, Genitalia slide EvN4384 <bold>57</bold> tegumen in almost dorsal view, Genitalia slide EvN4384 <bold>58</bold> possible syntype in lateral view, Genitalia slide TM4023.</p></caption><graphic xmlns:xlink="http://www.w3.org/1999/xlink" xlink:href="zookeys-507-041-g010.jpg" position="float" orientation="portrait" xlink:type="simple" id="oo_44915.jpg"/></fig><fig id="F11" position="float" orientation="portrait"><label>Figures 59–64.</label><caption><p><italic><tp:taxon-name><tp:taxon-name-part taxon-name-part-type="genus">Holocacista</tp:taxon-name-part> <tp:taxon-name-part taxon-name-part-type="species">varii</tp:taxon-name-part></tp:taxon-name></italic>, male genitalia. <bold>59</bold> ventral view, photographed in glycerin, Genitalia slide EvN4388 <bold>60–64</bold> details, RMNH.INS.24623 <bold>60, 61</bold> tegumen, respectively more ventrally and dorsally focussed <bold>62</bold> phallus and juxta in lateral view <bold>63</bold> valvae in ventral view <bold>64</bold> transtilla ventral view, focussed more dorsally.</p></caption><graphic xmlns:xlink="http://www.w3.org/1999/xlink" xlink:href="zookeys-507-041-g011.jpg" position="float" orientation="portrait" xlink:type="simple" id="oo_44916.jpg"/></fig><fig id="F12" position="float" orientation="portrait"><label>Figures 65–69.</label><caption><p><italic><tp:taxon-name><tp:taxon-name-part taxon-name-part-type="genus">Holocacista</tp:taxon-name-part></tp:taxon-name></italic> species, female genitalia. <bold>65, 66</bold> <italic><tp:taxon-name><tp:taxon-name-part taxon-name-part-type="genus">Holocacista</tp:taxon-name-part> <tp:taxon-name-part taxon-name-part-type="species">salutans</tp:taxon-name-part></tp:taxon-name></italic>, lateral view, RMNH.INS.24668 <bold>67–69</bold> <italic><tp:taxon-name><tp:taxon-name-part taxon-name-part-type="genus">Holocacista</tp:taxon-name-part> <tp:taxon-name-part taxon-name-part-type="species">varii</tp:taxon-name-part></tp:taxon-name></italic>, RMNH.INS.24625: <bold>67</bold> internal genitalia in lateral view <bold>68</bold> apophyses in more or less ventral view <bold>69</bold> oviscapt detail, ventral view.</p></caption><graphic xmlns:xlink="http://www.w3.org/1999/xlink" xlink:href="zookeys-507-041-g012.jpg" position="float" orientation="portrait" xlink:type="simple" id="oo_44917.jpg"/></fig><fig id="F13" position="float" orientation="portrait"><label>Figures 70–75.</label><caption><p><italic><tp:taxon-name><tp:taxon-name-part taxon-name-part-type="genus">Holocacista</tp:taxon-name-part> <tp:taxon-name-part taxon-name-part-type="species">capensis</tp:taxon-name-part></tp:taxon-name></italic>, leafmines on <italic><tp:taxon-name><tp:taxon-name-part taxon-name-part-type="genus">Vitis</tp:taxon-name-part> <tp:taxon-name-part taxon-name-part-type="species">vinifera</tp:taxon-name-part></tp:taxon-name></italic>, Paarl (70–73) and <italic><tp:taxon-name><tp:taxon-name-part taxon-name-part-type="genus">Rhoicissus</tp:taxon-name-part> <tp:taxon-name-part taxon-name-part-type="species">digitata</tp:taxon-name-part></tp:taxon-name></italic>, Wilderness (74, 75) <bold>70</bold> EvN2013029, 25 January 2013 <bold>71</bold> 16 January 2013 <bold>72</bold> EvN2013029, 25 January 2013 <bold>73</bold> 2013003, 15 January 2013 <bold>74, 75</bold> Vári Ac. No. 1093, 15.iii.1954 (dried leafmines).</p></caption><graphic xmlns:xlink="http://www.w3.org/1999/xlink" xlink:href="zookeys-507-041-g013.jpg" position="float" orientation="portrait" xlink:type="simple" id="oo_44918.jpg"/></fig><fig id="F14" position="float" orientation="portrait"><label>Figures 76–82.</label><caption><p><italic><tp:taxon-name><tp:taxon-name-part taxon-name-part-type="genus">Holocacista</tp:taxon-name-part> <tp:taxon-name-part taxon-name-part-type="species">capensis</tp:taxon-name-part></tp:taxon-name></italic>, life history. <bold>76</bold> Trunk of <italic><tp:taxon-name><tp:taxon-name-part taxon-name-part-type="genus">Vitis</tp:taxon-name-part></tp:taxon-name></italic> with many cocoons with exuviae, De Anker, Paarl, 14 February 2013 <bold>77</bold> grapes with fresh cocoons attached, Paarl, 25 January 2013 <bold>78</bold> larva in cocoon, going down on silken thread, Paarl, 16 January 2013 <bold>79</bold> Leafmines in <italic><tp:taxon-name><tp:taxon-name-part taxon-name-part-type="genus">Rhoicissus</tp:taxon-name-part> <tp:taxon-name-part taxon-name-part-type="species">digitata</tp:taxon-name-part></tp:taxon-name></italic>, reared in laboratory from adults that originated on <italic><tp:taxon-name><tp:taxon-name-part taxon-name-part-type="genus">Vitis</tp:taxon-name-part></tp:taxon-name></italic> from Wellington, 2014 <bold>80–82</bold> Live adult males, reared from <italic><tp:taxon-name><tp:taxon-name-part taxon-name-part-type="genus">Vitis</tp:taxon-name-part> <tp:taxon-name-part taxon-name-part-type="species">vinifera</tp:taxon-name-part></tp:taxon-name></italic>, from Paarl <bold>80</bold> EvN2013004, 28 January <bold>81</bold> Windmeul, reared in Leiden, 23 February 2012 <bold>82</bold> EvN2013005, 4 February.</p></caption><graphic xmlns:xlink="http://www.w3.org/1999/xlink" xlink:href="zookeys-507-041-g014.jpg" position="float" orientation="portrait" xlink:type="simple" id="oo_44919.jpg"/></fig><fig id="F15" position="float" orientation="portrait"><label>Figures 83–88.</label><caption><p><italic><tp:taxon-name><tp:taxon-name-part taxon-name-part-type="genus">Holocacista</tp:taxon-name-part></tp:taxon-name></italic> species, leafmines on <tp:taxon-name><tp:taxon-name-part taxon-name-part-type="family">Vitaceae</tp:taxon-name-part></tp:taxon-name>. <bold>83</bold> <italic><tp:taxon-name><tp:taxon-name-part taxon-name-part-type="genus">Holocacista</tp:taxon-name-part></tp:taxon-name></italic> sp. <italic>Rhoicissus_tomentosa</italic>, fresh mine, larva cutting out shield, Swellendam, EvN2014901, larva RMNH.INS.30313 <bold>84</bold> <italic><tp:taxon-name><tp:taxon-name-part taxon-name-part-type="genus">Holocacista</tp:taxon-name-part></tp:taxon-name></italic> sp. <italic>Rhoicissus_tridentata</italic>, dried mines, Vari 1225 <bold>85</bold> <italic><tp:taxon-name><tp:taxon-name-part taxon-name-part-type="genus">Holocacista</tp:taxon-name-part> <tp:taxon-name-part taxon-name-part-type="species">salutans</tp:taxon-name-part></tp:taxon-name></italic> on <italic><tp:taxon-name><tp:taxon-name-part taxon-name-part-type="genus">Rhoicissus</tp:taxon-name-part> <tp:taxon-name-part taxon-name-part-type="species">tomentosa</tp:taxon-name-part></tp:taxon-name></italic>, dried mines, Vari 2788 <bold>86</bold> <italic><tp:taxon-name><tp:taxon-name-part taxon-name-part-type="genus">Holocacista</tp:taxon-name-part> <tp:taxon-name-part taxon-name-part-type="species">salutans</tp:taxon-name-part></tp:taxon-name></italic> on <italic><tp:taxon-name><tp:taxon-name-part taxon-name-part-type="genus">Rhoicissus</tp:taxon-name-part> <tp:taxon-name-part taxon-name-part-type="species">digitata</tp:taxon-name-part></tp:taxon-name></italic>, dried mines, Vari 3342 <bold>87, 88</bold> <italic><tp:taxon-name><tp:taxon-name-part taxon-name-part-type="genus">Holocacista</tp:taxon-name-part> <tp:taxon-name-part taxon-name-part-type="species">rivillei</tp:taxon-name-part></tp:taxon-name></italic>, fresh mines with larvae on <italic><tp:taxon-name><tp:taxon-name-part taxon-name-part-type="genus">Vitis</tp:taxon-name-part> <tp:taxon-name-part taxon-name-part-type="species">vinifera</tp:taxon-name-part></tp:taxon-name></italic>, in 87 two larvae next to each other, one in cocoon, EvN2013904.</p></caption><graphic xmlns:xlink="http://www.w3.org/1999/xlink" xlink:href="zookeys-507-041-g015.jpg" position="float" orientation="portrait" xlink:type="simple" id="oo_44920.jpg"/></fig><fig id="F16" position="float" orientation="portrait"><label>Figures 89–93.</label><caption><p><italic><tp:taxon-name><tp:taxon-name-part taxon-name-part-type="genus">Holocacista</tp:taxon-name-part></tp:taxon-name></italic> species, leafmines on various plants <bold>89</bold> <italic><tp:taxon-name><tp:taxon-name-part taxon-name-part-type="genus">Holocacista</tp:taxon-name-part> <tp:taxon-name-part taxon-name-part-type="species">varii</tp:taxon-name-part></tp:taxon-name></italic>, fresh mine with larva on <italic><tp:taxon-name><tp:taxon-name-part taxon-name-part-type="genus">Pelargonium</tp:taxon-name-part></tp:taxon-name></italic>, EvN2013033 <bold>90</bold> <italic><tp:taxon-name><tp:taxon-name-part taxon-name-part-type="genus">Holocacista</tp:taxon-name-part> <tp:taxon-name-part taxon-name-part-type="species">varii</tp:taxon-name-part></tp:taxon-name></italic>, dried mine on <italic><tp:taxon-name><tp:taxon-name-part taxon-name-part-type="genus">Pelargonium</tp:taxon-name-part> <tp:taxon-name-part taxon-name-part-type="species">cucullatum</tp:taxon-name-part></tp:taxon-name></italic>, EvN2013021 <bold>91</bold> <italic><tp:taxon-name><tp:taxon-name-part taxon-name-part-type="genus">Holocacista</tp:taxon-name-part></tp:taxon-name></italic> sp. <italic>Leea_</italic>Borneo, dried mines on <italic><tp:taxon-name><tp:taxon-name-part taxon-name-part-type="genus">Leea</tp:taxon-name-part> <tp:taxon-name-part taxon-name-part-type="species">indica</tp:taxon-name-part></tp:taxon-name></italic>, EvN2005252 <bold>92</bold> <italic><tp:taxon-name><tp:taxon-name-part taxon-name-part-type="genus">Holocacista</tp:taxon-name-part></tp:taxon-name></italic> sp. <italic>Lasianthus_</italic>Borneo, dried mine on <italic><tp:taxon-name><tp:taxon-name-part taxon-name-part-type="genus">Lasianthus</tp:taxon-name-part></tp:taxon-name></italic> sp., EvN2005255 <bold>93</bold> <italic><tp:taxon-name><tp:taxon-name-part taxon-name-part-type="genus">Holocacista</tp:taxon-name-part></tp:taxon-name></italic> sp. <italic>Paederia_</italic>Taiwan, dried mine on <italic><tp:taxon-name><tp:taxon-name-part taxon-name-part-type="genus">Paederia</tp:taxon-name-part></tp:taxon-name></italic>, EvN2012314.</p></caption><graphic xmlns:xlink="http://www.w3.org/1999/xlink" xlink:href="zookeys-507-041-g016.jpg" position="float" orientation="portrait" xlink:type="simple" id="oo_44921.jpg"/></fig><fig id="F17" position="float" orientation="portrait"><label>Figures 94–100.</label><caption><p><italic><tp:taxon-name><tp:taxon-name-part taxon-name-part-type="genus">Holocacista</tp:taxon-name-part></tp:taxon-name></italic> species, male phallus in lateral view, scale 100 μm. <bold>94–96</bold> <italic><tp:taxon-name><tp:taxon-name-part taxon-name-part-type="genus">Holocacista</tp:taxon-name-part> <tp:taxon-name-part taxon-name-part-type="species">capensis</tp:taxon-name-part></tp:taxon-name></italic>, Genitalia slides resp. EvN4264, EvN4446 [mirrored], EvN4381 <bold>97–100</bold> <italic><tp:taxon-name><tp:taxon-name-part taxon-name-part-type="genus">Holocacista</tp:taxon-name-part> <tp:taxon-name-part taxon-name-part-type="species">salutans</tp:taxon-name-part></tp:taxon-name></italic>, Genitalia slides resp. TM4023 [type locality], EvN4383, EvN4384. All on same scale.</p></caption><graphic xmlns:xlink="http://www.w3.org/1999/xlink" xlink:href="zookeys-507-041-g017.jpg" position="float" orientation="portrait" xlink:type="simple" id="oo_44922.jpg"/></fig><fig id="F18" position="float" orientation="portrait"><label>Figures 101–106.</label><caption><p><italic><tp:taxon-name><tp:taxon-name-part taxon-name-part-type="genus">Holocacista</tp:taxon-name-part></tp:taxon-name></italic> species, male phallus in lateral view, scales 100 μm. <bold>101</bold> <italic><tp:taxon-name><tp:taxon-name-part taxon-name-part-type="genus">Holocacista</tp:taxon-name-part></tp:taxon-name></italic> sp. <italic>Rhoicissus_tridentata</italic>, Genitalia slide EvN4380 [mirrored] <bold>102</bold> <italic><tp:taxon-name><tp:taxon-name-part taxon-name-part-type="genus">Holocacista</tp:taxon-name-part></tp:taxon-name></italic> sp. <italic>Rhoicissus_</italic>PundaMilia, Genitalia slide EvN4382 <bold>103</bold> <italic><tp:taxon-name><tp:taxon-name-part taxon-name-part-type="genus">Holocacista</tp:taxon-name-part></tp:taxon-name></italic> sp. <italic>Cissus_integrifolia</italic>, Genitalia slide EvN4387 <bold>104</bold> <italic><tp:taxon-name><tp:taxon-name-part taxon-name-part-type="genus">Holocacista</tp:taxon-name-part> <tp:taxon-name-part taxon-name-part-type="species">varii</tp:taxon-name-part></tp:taxon-name></italic>, Genitalia slide EvN4623 <bold>105</bold> <italic><tp:taxon-name><tp:taxon-name-part taxon-name-part-type="genus">Holocacista</tp:taxon-name-part> <tp:taxon-name-part taxon-name-part-type="species">rivillei</tp:taxon-name-part></tp:taxon-name></italic>, Genitalia slide EvN4443 [mirrored] <bold>106</bold> <italic><tp:taxon-name><tp:taxon-name-part taxon-name-part-type="genus">Holocacista</tp:taxon-name-part></tp:taxon-name></italic> sp. <italic>Dyerophytum_</italic>UAE,  Genitalia slide EvN4628. 104 and 105 on the same scale.</p></caption><graphic xmlns:xlink="http://www.w3.org/1999/xlink" xlink:href="zookeys-507-041-g018.jpg" position="float" orientation="portrait" xlink:type="simple" id="oo_44923.jpg"/></fig><fig id="F19" position="float" orientation="portrait"><label>Figures 107–114.</label><caption><p><italic><tp:taxon-name><tp:taxon-name-part taxon-name-part-type="genus">Holocacista</tp:taxon-name-part></tp:taxon-name></italic> species, male genitalia, details, scales 100 μm. <bold>107–110</bold> <italic><tp:taxon-name><tp:taxon-name-part taxon-name-part-type="genus">Holocacista</tp:taxon-name-part> <tp:taxon-name-part taxon-name-part-type="species">capensis</tp:taxon-name-part></tp:taxon-name></italic>, Holotype, Genitalia slide EvN4622 <bold>111, 113</bold> <italic><tp:taxon-name><tp:taxon-name-part taxon-name-part-type="genus">Holocacista</tp:taxon-name-part> <tp:taxon-name-part taxon-name-part-type="species">salutans</tp:taxon-name-part></tp:taxon-name></italic>, Genitalia slide EvN4383 <bold>112, 114</bold> <italic><tp:taxon-name><tp:taxon-name-part taxon-name-part-type="genus">Holocacista</tp:taxon-name-part> <tp:taxon-name-part taxon-name-part-type="species">varii</tp:taxon-name-part></tp:taxon-name></italic> Genitalia slide EvN4623 108–110, same scale; 111–114 same scale.</p></caption><graphic xmlns:xlink="http://www.w3.org/1999/xlink" xlink:href="zookeys-507-041-g019.jpg" position="float" orientation="portrait" xlink:type="simple" id="oo_44924.jpg"/></fig><fig id="F20" position="float" orientation="portrait"><label>Figures 115–116.</label><caption><p>Distribution records of southern African <italic><tp:taxon-name><tp:taxon-name-part taxon-name-part-type="genus">Holocacista</tp:taxon-name-part></tp:taxon-name></italic> species. <bold>115</bold> <italic><tp:taxon-name><tp:taxon-name-part taxon-name-part-type="genus">Holocacista</tp:taxon-name-part> <tp:taxon-name-part taxon-name-part-type="species">capensis</tp:taxon-name-part></tp:taxon-name></italic> (red dots) and <italic><tp:taxon-name><tp:taxon-name-part taxon-name-part-type="genus">Holocacista</tp:taxon-name-part> <tp:taxon-name-part taxon-name-part-type="species">salutans</tp:taxon-name-part></tp:taxon-name></italic> (blue dots); arrow points at Wilderness, only locality where <italic><tp:taxon-name><tp:taxon-name-part taxon-name-part-type="genus">Holocacista</tp:taxon-name-part> <tp:taxon-name-part taxon-name-part-type="species">capensis</tp:taxon-name-part></tp:taxon-name></italic> was found on native <italic><tp:taxon-name><tp:taxon-name-part taxon-name-part-type="genus">Rhoicissus</tp:taxon-name-part> <tp:taxon-name-part taxon-name-part-type="species">digitata</tp:taxon-name-part></tp:taxon-name></italic> <bold>116</bold> <italic><tp:taxon-name><tp:taxon-name-part taxon-name-part-type="genus">Holocacista</tp:taxon-name-part> <tp:taxon-name-part taxon-name-part-type="species">varii</tp:taxon-name-part></tp:taxon-name></italic>.</p></caption><graphic xmlns:xlink="http://www.w3.org/1999/xlink" xlink:href="zookeys-507-041-g020.jpg" position="float" orientation="portrait" xlink:type="simple" id="oo_44925.jpg"/></fig></tp:treatment-sec><ref-list><ref id="B24"><mixed-citation xmlns:xlink="http://www.w3.org/1999/xlink" xlink:type="simple"><person-group><name name-style="western"><surname>Mey</surname><given-names>W</given-names></name></person-group> (<year>2011</year>) <article-title>Basic pattern of <tp:taxon-name><tp:taxon-name-part taxon-name-part-type="order">Lepidoptera</tp:taxon-name-part></tp:taxon-name> diversity in Southwestern Africa.</article-title> <publisher-name>Wissenschaftlicher Verlag</publisher-name> – <source>Peks, Schwanfeld, Esperiana Memoir</source> <volume>6</volume>: <fpage>1</fpage>–<lpage>316</lpage>, 340 pls.</mixed-citation></ref></ref-list></tp:taxon-treatment>
