# Supplementary material for: A new leafminer on grapevine and Rhoicissus (Vitaceae) in South Africa within an expanded generic concept of Holocacista (Insecta, Lepidoptera, Heliozelidae)
Source: Zookeys. 2015 Jun 8;(507):41–97. doi: 10.3897/zookeys.507.9536 (PMC4490219; doi:10.3897/zookeys.507.9536)
Supplement: Supplementary material 1 — All material examined and used for DNA barcoding [file zookeys-507-041-s001.xlsx]

## Sheet: Holocacista specimen data
Appendix B
to:
Erik J. van Nieukerken & Henk Geertsema, 2015
A new leafminer on grapevine and Rhoicissus (Vitaceae) in South Africa within an expanded generic concept of Holocacista (Insecta, Lepidoptera: Heliozelidae)
ZooKeys
catalogNumber	BOLD_ID	Genbank ID	basisOfRecord	scientificName	identifiedBy	typeStatus	MaleCount	FemaleCount	AdultCount	larvaeCount	pupaCount	MinesCountVerbatim	CollectedStage	Country	stateProvince	AdminDivision2	AdminDivision3	LocalityVerbatim	Collector	ExactStartingDate	ExactEndingDate	DateVerbatim	dateOfEmeregenceStart	dateOfEmeregenceEnd	EventId	EventIdVerbatim	Notes	CollectionDetail	Habitat	Method	institutionCode	CollectionNote	Storage	LoanInformation	HostName	HostVerbatim	HostIdentificationQualifer	HostIdentifiedBy	MicroscopicPreparation	PartsPrepared	PreparationMedium	PreparationMaker	PreparationDate	verbatimCoordinates	verbatimCoordinateSystem	georeferenceSources	geodeticDatum	decimalLatitude	decimalLongitude
RMNH.INS.24364	HELA001-13	KP697793	PreservedSpecimen	Antispila ampelopsia	E.J. van Nieukerken		1							Taiwan	Nantou County			Lienhuachih Exp. Forest	C. Doorenweerd & E.J. van Nieukerken	13-Oct-2012					EvN2012263						RMNH		RMNH.INS.24364		Ampelopsis cantoniensis													23.918	120.884
RMNH.INS.18536	ANTVI043-11	JQ412549	PreservedSpecimen	Antispila ampelopsifoliella	E.J. van Nieukerken						1	leafmine voucher		United States	Connecticut	Winham Co	Windham airport	Mansfield Hollow SP	E.J. van Nieukerken	09-Sep-2011					EvN2011178						RMNH		RMNH.INS.18536		Parthenocissus quinquefolia													41.748	-72.164
			PreservedSpecimen	Antispila argostoma	E.J. van Nieukerken		1							India	Bengal			Pusa		1916-09-16					C. no 1463	C. no 1463					BMNH		Ford collection		Cayratia trifolia													29.98	85.67
			PreservedSpecimen	Antispila argostoma	E.J. van Nieukerken		1							India	Bengal			Pusa	T.B. Fletcher				1916-09-01	1916-09-30							BMNH		Meyrick coll. specimen 10/10						BM34298	Wings	euparal	E.J. van Nieukerken						29.98	85.67
			PreservedSpecimen	Antispila aristarcha	E.J. van Nieukerken			1						India	Karnataka			Karwar	R. Maxwell				1924-09-08								BMNH		Maxwell collection															14.83	74.15
CNCLEP00042536	MNAI253-09	GU693053	PreservedSpecimen	Antispila cf. isabella	E.J. van Nieukerken		1							United States	Maryland	Calvert	Scientists Cliffs	2179 Bluebell Road	JF Landry	03-Aug-2007											CNCLEP		CNCLEP00042536															38.52	-76.514
RMNH.INS.18560	ANTVI047-11	JQ412545	PreservedSpecimen	Antispila cf. viticordifoliella	E.J. van Nieukerken						1	leafmine voucher		United States	New York	Essex Co	Hwy 9N	3.5 km WSW Keeseville	E.J. van Nieukerken	14-Sep-2011					EvN2011238						RMNH		RMNH.INS.18560		Parthenocissus quinquefolia													44.492	-73.52
RMNH.INS.24535	HELA099-14	KP697815	PreservedSpecimen	Antispila corniella	B.W.Lee		1							Japan	Honshu	Nara Pref.		Kawakami-mura	T. Hirowatari & B.W. Lee	17-Jun-2004											OSAKA		RMNH.INS.24535															34.34	135.95
CNCLEP00042456	MNAI173-09	GU693130	PreservedSpecimen	Antispila cornifoliella	E.J. van Nieukerken		1							United States	Maryland	Calvert	Scientists Cliffs	2179 Bluebell Road	JF Landry	02-Aug-2007							Id based on barcode (VN) and further examination of the specimen (JFL)				CNCLEP		CNCLEP00042456															38.52	-76.514
DLW-91-0018	NAMUM037-08	JQ412514	PreservedSpecimen	Antispila freemani	E.J. van Nieukerken						1			United States	Connecticut				David L. Wagner	28-Jun-1991					DLW-91-0018								DLW-91-0018															41.545	-72.706
RMNH.INS.24371	HELA016-13	KP697814	PreservedSpecimen	Antispila metallella	E.J. van Nieukerken		1							Netherlands		Zuid-Holland		Oegstgeest	C. Doorenweerd	20-Jun-2011					CD11018						RMNH		RMNH.INS.24371		Cornus sericea													52.177	4.472
RMNH.INS.18303	ANTVI015-11	JQ412523	PreservedSpecimen	Antispila nysaefoliella	E.J. van Nieukerken						1	leafmine voucher		United States	Tennessee	Blount Co.	NP Great Smoky Mts	Rich Mountain Trail	E.J. van Nieukerken & C. Doorenweerd	02-Oct-2010					EvN2010131		Life Stage: larva				RMNH		RMNH.INS.18303		Nyssa sylvatica													35.6396	-83.798
RMNH.INS.24204	ANTVI056-11	JQ412525	PreservedSpecimen	Antispila oinophylla	E.J. van Nieukerken	Holotype	1							United States	Georgia	Murray Co.	Chattahoochee Nat. Forest	E of Chatsworth, GA rd 52	E.J. van Nieukerken & C. Doorenweerd	14-Oct-2010					EvN2010266						RMNH		RMNH.INS.24204		Vitis aestivalis													34.741	-84.718
TER2CS	ANTVI036-11	JQ412518	PreservedSpecimen	Antispila petryi	E.J. van Nieukerken				1					Italy	Trentino-Alto Adige	Trento	Terlago		M. Baldessari & L. Tonina	09-Sep-2010							collected as larva, adult reared						TER2CS		Cornus sanguinea													46.098	11.047
RMNH.INS.24379			PreservedSpecimen	Antispila Rhoicissus	E.J. van Nieukerken		1						larva	South Africa	Limpopo	Louis Trichardt			L. Vári	1953-05-02			1953-08-30		Vari.Ac.no.0674	Ac. no. 674	4 + some empty mines			reared from larva	TMSA		Dr 56- ut 12	Specimens loaned to Leiden	Rhoicissus rhomboidea	Rhoicissus		E.J. van Nieukerken	EvN4379	Male genitalia	glycerin					Google Earth		-23.04	29.9
			PreservedSpecimen	Antispila Rhoicissus	E.J. van Nieukerken			1					larva	South Africa	Limpopo	Louis Trichardt			L. Vári	1953-05-02			1953-07-14		Vari.Ac.no.0674	Ac. no. 674	4 + some empty mines			reared from larva	TMSA		Dr 56- ut 12	Specimens loaned to Leiden	Rhoicissus rhomboidea	Rhoicissus		E.J. van Nieukerken								Google Earth		-23.04	29.9
			PreservedSpecimen	Antispila Rhoicissus	E.J. van Nieukerken							7 leaflets with 8 mines		South Africa	Limpopo	Louis Trichardt			L. Vári	1953-05-02					Vari.Ac.no.0674	Ac. no. 674	4 + some empty mines				TMSA		Herb Sheet (2)	Herbarium sheet loaned to Leiden	Rhoicissus rhomboidea	Rhoicissus		E.J. van Nieukerken								Google Earth		-23.04	29.9
			PreservedSpecimen	Antispila Rhoicissus	E.J. van Nieukerken				1				larva	South Africa	Eastern Cape	Grahamstown			L. Vári	1954-12-02			1954-12-30		Vari.Ac.no.1471	Ac. no. 1471	1+ one empty mines			reared from larva	TMSA		Dr 56- ut 12	1471, caterpillar yellowish, without markings, bag rather large	Rhoicissus rhomboidea	Rhoicissus		E.J. van Nieukerken								Google Earth		-33.3	26.53
			PreservedSpecimen	Antispila Rhoicissus	E.J. van Nieukerken							3 leaflets with 3 mines		South Africa	Eastern Cape	Grahamstown			L. Vári	1954-12-02					Vari.Ac.no.1471	Ac. no. 1471	1+ one empty mines				TMSA		Herb Sheet	Herbarium sheet loaned to Leiden	Rhoicissus rhomboidea	Rhoicissus		E.J. van Nieukerken								Google Earth		-33.3	26.53
RMNH.INS.11858	ANTVI019-11	JQ412552	PreservedSpecimen	Antispila treitschkiella	E.J. van Nieukerken						1			Netherlands	South Holland		Leiden West	University grounds	E.J. van Nieukerken	17-Oct-2004					EvN2004125		Life Stage: larva				RMNH		RMNH.INS.11858		Cornus mas													52.17	4.474
RMNH.INS.18126	ANTVI005-11	JQ412557	PreservedSpecimen	Antispila vitis1	E.J. van Nieukerken						1	leafmine voucher		United States	Connecticut	Tolland Co.		Amnsfield City road near Hunters Run	D.L. Wagner	30-Aug-2009					DLW2009H286		dead larva taken from case: Life Stage: larva				RMNH		RMNH.INS.18126		Vitis aestivalis													41.772	-72.25
RMNH.INS.18656	ANTVI053-11	JQ412559	PreservedSpecimen	Antispila vitis2	E.J. van Nieukerken						1	leafmine voucher		United States	Vermont	Addison Co	Button Bay SP	Lake Champlain borders	E.J. van Nieukerken	16-Sep-2011					EvN2011253						RMNH		RMNH.INS.18656		Vitis riparia													44.182	-73.369
RMNH.INS.17943	ANTVI004-11	JQ412563	PreservedSpecimen	Antispilina ludwigi	E.J. van Nieukerken						1	leafmine voucher		France	Rhone-Alpes	Ardeche	Mt Mezenc	SW slopes	E.J. van Nieukerken	29-Jul-2009					EvN2009032		Life Stage: larva				RMNH		RMNH.INS.17943		Persicaria bistorta													44.908	4.188
RMNH.INS.24466	COPIN002-14	KJ426999	PreservedSpecimen	Coptodisca arbutiella	E.J. van Nieukerken		1							Canada	British Columbia	W Vancouver		Whitecliff pk	Dave G. Holden	12-Apr-2013							reared from larva						RMNH.INS.24466		Arbutus menziesii													49.3705	-123.292
RMNH.INS.24368	HELA047-13	KJ427013	PreservedSpecimen	Coptodisca lucifluella	E.J. van Nieukerken		1							Italy		Verona		Negrar	P. Triberti	25-Jun-2012													RMNH.INS.24368		Juglans regia													45.518	10.928
RMNH.INS.18337	HELA051-13	KJ427018	PreservedSpecimen	Coptodisca ostryaefoliella	E.J. van Nieukerken						1	leafmine voucher		United States	Alabama	Lauderdale Co.		Natchez Trace Parkway, Rock Spring	E.J. van Nieukerken & C. Doorenweerd	05-Oct-2010					EvN2010160						RMNH		RMNH.INS.18337		Ostrya virginiana													34.858	-87.906
RMNH.INS.29933	HELA083-13	KJ427022	PreservedSpecimen	Coptodisca saliciella	E.J. van Nieukerken						1	leafmine voucher		United States	California	Yolo	Davis	Putah Creek	C. Eyseman	28-Oct-2012					Eiseman-L123		dried larval remains						RMNH.INS.29933		Salix													38.52	-121.76
RMNH.INS.18637	HELA056-13	KJ427024	PreservedSpecimen	Coptodisca splendoriferella	E.J. van Nieukerken						1	leafmine voucher		United States	Mississippi	Worcester Co	Douglas State Forest	Wallis Street	E.J. van Nieukerken	19-Sep-2011					EvN2011300						RMNH		RMNH.INS.18637		Prunus serotina													42.064	-71.774
			PreservedSpecimen	Heliozela	E.J. van Nieukerken			1					adult	South Africa	Limpopo	Woodbush			van Son & Vári	1960-09-14	1960-09-16										TMSA															Google Earth		-23.83	29.98
TH-08-6163	ANTVI020-11	JQ412565	PreservedSpecimen	Heliozela aesella	Terry Harrison				1					United States	Illinois	Coles County	Charleston		Terry Harrison	02-May-2008													TH-08-6163															39.481	-88.187
			PreservedSpecimen	Heliozela anna	E.J. van Nieukerken		1							India	West Bengal			Serampur	Anna Drake				1919-12-04		C. no 1964	C. no 1964					BMNH		Ford collection		Syzygium				BM34301	Wings	euparal	E.J. van Nieukerken				Google Earth		22.74	88.34
			PreservedSpecimen	Heliozela anna	E.J. van Nieukerken		1							India	West Bengal			Serampur	Anna Drake				1919-12-07		C. no 1964	C. no 1964					BMNH		Ford collection		Syzygium											Google Earth		22.74	88.34
			PreservedSpecimen	Heliozela argyrozona	E.J. van Nieukerken	Holotype	1							South Africa	KwaZulu Natal			Eshowe	A.J.T. Janse	1916-01-04											TMSA														Decimal Degrees		WGS84	-28.89	31.47
			PreservedSpecimen	Heliozela argyrozona	E.J. van Nieukerken		1						larva	South Africa	Limpopo	Louis Trichardt		north slopes of Zoutpan berg	L. Vári	1953-05-06			1953-07-21	1953-08-27	Vari.Ac.no.0740	Ac. no. 740	6 + some young mines			reared from larva	TMSA		Dr 56- ut 14-15	Specimens loaned to Leiden	Syzygium cordatum				TM3825	Male genitalia						Google Earth		-23.03	29.9
			PreservedSpecimen	Heliozela argyrozona	E.J. van Nieukerken				26				larva	South Africa	Limpopo	Louis Trichardt		north slopes of Zoutpan berg	L. Vári	1953-05-06			1953-07-21	1953-09-04	Vari.Ac.no.0740	Ac. no. 740	6 + some young mines			reared from larva	TMSA		Dr 56- ut 14-15	material seen in TM	Syzygium cordatum											Google Earth		-23.03	29.9
			PreservedSpecimen	Heliozela argyrozona	E.J. van Nieukerken		3	3					larva	South Africa	Limpopo	Louis Trichardt		north slopes of Zoutpan berg	L. Vári	1953-05-06			1953-07-21	1953-08-27	Vari.Ac.no.0740	Ac. no. 740	6 + some young mines			reared from larva	TMSA		Dr 56- ut 14-15	Specimens loaned to Leiden	Syzygium cordatum											Google Earth		-23.03	29.9
			PreservedSpecimen	Heliozela argyrozona	E.J. van Nieukerken							many mines on 10 leaves		South Africa	Limpopo	Louis Trichardt		north slopes of Zoutpan berg	L. Vári	1953-05-06					Vari.Ac.no.0740	Ac. no. 740	6 + some young mines				TMSA		Herb Sheet	Herbarium sheet loaned to Leiden	Syzygium cordatum											Google Earth		-23.03	29.9
			PreservedSpecimen	Heliozela argyrozona	E.J. van Nieukerken			1					larva	South Africa	Limpopo	Louis Trichardt		north slopes of Zoutpan berg	L. Vári	1953-05-08			1953-06-20		Vari.Ac.no.0743	Ac. no. 743	3 + 1empty mines			reared from larva	TMSA		Dr 56- ut 8	material seen in TM	Eugenia											Google Earth		-23.03	29.9
			PreservedSpecimen	Heliozela argyrozona	E.J. van Nieukerken				1				larva	South Africa	KwaZulu-Natal		Umdoni Park		L. Vári	1974-05-15			1974-07-17		Vari.Ac.no.3286	Ac. no. 3286	1 + a few old mines			reared from larva	TMSA		Dr 58- ut 14	material seen in TM	Syzygium											Google Earth		-30.39	30.68
MM15507	LEFIG643-10	HM876306	PreservedSpecimen	Heliozela hammoniella	M. Mutanen				1					Finland		Ostrobottnia borealis pars australis		Hailuoto	Marko Mutanen, Tomi Mutanen								larva 2001, larva on Betula				ZMUO		MM15507															64.879	24.679
MM06188	LEFID308-10	HM873105	PreservedSpecimen	Heliozela resplendella	M. Mutanen				1					Finland		Karelia ladogensis		Parikkala	Marko Mutanen, Tomi Mutanen								18.-17.6.2007				ZMUO		MM06188															61.642	29.641
MM05954	LEFIA1161-10	JQ412568	PreservedSpecimen	Heliozela sericiella	M. Mutanen				1					Finland	Aland Islands			Lemland	M.Mutanen	19-May-2007											ZMUO		MM05954															60	20.146
			PreservedSpecimen	Holocacista	E.J. van Nieukerken					1 cocoon			larva	South Africa	KwaZulu-Natal	Yellowwoods		Balgowan	L. Vári	1965-01-07					Vari.Ac.no.2753	Ac. no 2753					TMSA		Dr 58- ut 4	material seen in TM	Rhoicissus	Rhoicissus										Google Earth		-29.4	30.05
			PreservedSpecimen	Holocacista	E.J. van Nieukerken					1 cocoon			larva	South Africa	Eastern Cape	Stormsriviermond		Coast. Nat. Park	L- Vári	1967-11-04					Vari.Ac.no.2903	Ac. no. 2903					TMSA		Dr 58- ut 13	material seen in TM	Rhoicissus											Google Earth		-34.02	23.9
			PreservedSpecimen	Holocacista	E.J. van Nieukerken							several mines		South Africa	KwaZulu-Natal			Eshowe	L. Vári	1953-11-30					Vari.Ac.no.0989	Ac. no. 989					TMSA		Herb Sheet	Herbarium sheet loaned to Leiden, on this sheet also tomentosa, probably = 990	Rhoicissus tridentata subsp. cuneifolia	Rhoicissus cuneifolius										Google Earth		-28.89	31.47
			PreservedSpecimen	Holocacista	E.J. van Nieukerken			1					larva	South Africa	KwaZulu-Natal			Eshowe	L. Vári	1953-11-30			1953-12-21		Vari.Ac.no.0990	Ac. no. 990	3 mines			reared from larva	TMSA		Dr 57- ut 2	Specimens loaned to Leiden	Rhoicissus tomentosa	Rhoicissus										Google Earth		-28.89	31.47
			PreservedSpecimen	Holocacista	E.J. van Nieukerken				1				larva	South Africa	KwaZulu-Natal			Eshowe	L. Vári	1953-11-30			1953-12-21		Vari.Ac.no.0990	Ac. no. 990	3 mines			reared from larva	TMSA		Dr 57- ut 2	material seen in TM , mine with a tortuous small gallery	Rhoicissus	Rhoicissus										Google Earth		-28.89	31.47
			PreservedSpecimen	Holocacista	E.J. van Nieukerken							5 mines on 2 leaves		South Africa	KwaZulu-Natal			Eshowe	L. Vári	1953-11-30					Vari.Ac.no.0990	Ac. no. 990	3 mines				TMSA		Herb Sheet	Herbarium sheet loaned to Leiden	Rhoicissus tomentosa	Rhoicissus										Google Earth		-28.89	31.47
			PreservedSpecimen	Holocacista	E.J. van Nieukerken					cocoons			larva	South Africa	Gauteng	Pretoria		Meintjeskop	Dr E.K. Hartwig	1951-06-03					Vari.Ac.no.0333	Ac. no. 333	8 mines				TMSA		Dr 56- ut 10	material seen in TM	Rhoicissus tridentata subsp. cuneifolia	Rhoicissus cuneifolia										Google Earth		-25.74	28.21
			PreservedSpecimen	Holocacista	E.J. van Nieukerken		1						larva	South Africa	Gauteng	Pretoria		Meintjeskop	L. Vári	1951-06-07			1953-09-17		Vari.Ac.no.0341	Ac. no. 341	8 + some empty mines			reared from larva	TMSA		Dr 56- ut 9	Specimens loaned to Leiden	Rhoicissus tridentata subsp. cuneifolia	Rhoicissus cuneifolia			TM6768	Male genitalia						Google Earth		-25.74	28.21
			PreservedSpecimen	Holocacista	E.J. van Nieukerken					cocoons			larva	South Africa	Gauteng	Pretoria		Meintjeskop	L. Vári	1952-06-07					Vari.Ac.no.0521	Ac. no. 521	4+ some empty mines				TMSA		Dr 56- ut 10	material seen in TM	Rhoicissus tridentata subsp. cuneifolia	Rhoicissus cuneifolia										Google Earth		-25.74	28.21
			PreservedSpecimen	Holocacista	E.J. van Nieukerken					no moths yet seen		ca 11 mines in ca 8 leaves		South Africa	KwaZulu-Natal			Mtunzini	L. Vári	1953-11-30			1953-11-30		Vari.Ac.no.0995	Ac. no. 995	4 mines			reared from larva	TMSA		Dr 57- ut 4	material seen in TM	Rhoicissus digitata	Rhoicissus digitatus		E.J. van Nieukerken								Google Earth		-28.95	31.75
			PreservedSpecimen	Holocacista	E.J. van Nieukerken							several mines		South Africa	KwaZulu-Natal			Mtunzini	L. Vári	1953-11-30					Vari.Ac.no.0995	Ac. no. 995	4 mines				TMSA		Herb Sheet	material seen in TM	Rhoicissus digitata	Rhoicissus digitatus		E.J. van Nieukerken								Google Earth		-28.95	31.75
			PreservedSpecimen	Holocacista	E.J. van Nieukerken				1				larva	South Africa	KwaZulu-Natal			Pennington	L. Vári	1974-05-12			1974-06-10		Vari.Ac.no.3266	Ac. no 3266				reared from larva	TMSA		Dr 58- ut 13	material seen in TM	Rhoicissus digitata	Rhoicissus		E.J. van Nieukerken								Google Earth		-30.38	30.7
			PreservedSpecimen	Holocacista	E.J. van Nieukerken							2 leaves with several mines		South Africa	KwaZulu-Natal			Pennington	L. Vári	1974-05-12					Vari.Ac.no.3266	Ac. no 3266					TMSA		Envelope	material seen in TM	Rhoicissus digitata	Rhoicissus		E.J. van Nieukerken								Google Earth		-30.38	30.7
			PreservedSpecimen	Holocacista	E.J. van Nieukerken				1				larva	South Africa	Gauteng	Pretoria		Pretoria N.	D.W. Rorke	1953-02-14			1953-02-27		Vari.Ac.no.0651	Ac. no. 651	1 mine			reared from larva	TMSA		Dr 56- ut 11	material seen in TM	Rhoicissus tridentata subsp. cuneifolia	Rhoicissus cuneifolia										Google Earth		-25.68	28.18
			PreservedSpecimen	Holocacista	E.J. van Nieukerken					cocoons			larva	South Africa	Gauteng	Pretoria		Pretoria West	L. Vári	1952-05-31					Vari.Ac.no.0520	Ac. no. 520	some mines				TMSA		Dr 56- ut 10	material seen in TM	Rhoicissus tridentata subsp. cuneifolia	Rhoicissus cuneifolia										Google Earth		-25.71	28.13
			PreservedSpecimen	Holocacista	E.J. van Nieukerken				1				larva	South Africa	KwaZulu-Natal			Umdoni Park	D.M. Kroon				1974-05-11	1974-05-16						reared from larva	TMSA		Dr 58- ut 14	material seen in TM												Google Earth		-30.39	30.68
			PreservedSpecimen	Holocacista	E.J. van Nieukerken					1 cocoon plus pupa			larva	South Africa	KwaZulu-Natal			Umhlanga Rocks	L. Vári	1953-11-26					Vari.Ac.no.0954	Ac. no. 954	4 + some empty mines				TMSA		Dr 57- ut 15	material seen in TM	Rhoicissus rhomboidea	Cissus rhomboideus										Google Earth		-29.74	31.07
			PreservedSpecimen	Holocacista	E.J. van Nieukerken							24 mines		South Africa	KwaZulu-Natal			Umhlanga Rocks	L. Vári	1953-11-26					Vari.Ac.no.0954-0956	Ac. no. 954-956					TMSA		Herb Sheet (2)	Herbarium sheet loaned to Leiden	Rhoicissus rhomboidea	Cissus rhomboideus										Google Earth		-29.74	31.07
			PreservedSpecimen	Holocacista	E.J. van Nieukerken							1 leaf with 7 mine		South Africa	KwaZulu-Natal			Umhlanga Rocks	L. Vári	1968-06-09	1968-06-16				Vari.Ac.no.2944	Ac. no. 2944	a few mines			reared from larva	TMSA		Envelope	Specimens loaned to Leiden	Rhoicissus revoilii											Google Earth		-29.74	31.07
			PreservedSpecimen	Holocacista	E.J. van Nieukerken		1						larva	South Africa	Limpopo	Debengeni	De Hoek	Waterfalls	L. Vári	1954-06-15			1954-07-01	1954-07-31	Vari.Ac.no.1332	Ac. no. 1332	2 mines			reared from larva	TMSA		Dr 57- ut 7-8	Specimens loaned to Leiden, round mines, starting with contorted gallery	Rhoicissus tomentosa	Rhoicissus capense										Google Earth		-23.81	30.02
			PreservedSpecimen	Holocacista	E.J. van Nieukerken							1 leaf with 2 mines		South Africa	Limpopo	Debengeni	De Hoek	Waterfalls	L. Vári	1954-06-15					Vari.Ac.no.1332	Ac. no. 1332	2 mines				TMSA		Envelope	Specimens loaned to Leiden, round mines, starting with contorted gallery	Rhoicissus tomentosa	Rhoicissus capense										Google Earth		-23.81	30.02
			PreservedSpecimen	Holocacista	E.J. van Nieukerken				1				larva	South Africa	Gauteng	Pretoria		Wonderboom Zuid	L. Vári	1950-04-01			1950-10-16		Vari.Ac.no.0201 c	Ac. no. 201 c				reared from larva	TMSA		Dr 56- ut 6	material seen in TM	Rhoicissus tridentata subsp. cuneifolia	Rhoicissus cuneifolia										Google Earth		-25.69	28.19
			PreservedSpecimen	Holocacista	E.J. van Nieukerken				1				larva	South Africa	KwaZulu-Natal			Umhlanga Rocks	L. Vári	1980-08-27			1980-09-02		Vari.Ac.no.3832	Ac. no. 3832	3 mines			reared from larva	TMSA		Dr 58- ut 14	[basal spot and fascia, Heliozela?]	Rhoicissus digitata	Rhoicissus										Google Earth		-29.74	31.07
			PreservedSpecimen	Holocacista	E.J. van Nieukerken							2 leaves with 4 mines		South Africa	KwaZulu-Natal			Umhlanga Rocks	L. Vári	1980-08-27					Vari.Ac.no.3832	Ac. no. 3832	3 mines				TMSA		Envelope	[basal spot and fascia, Heliozela?]	Rhoicissus digitata	Rhoicissus										Google Earth		-29.74	31.07
			PreservedSpecimen	Holocacista	E.J. van Nieukerken			1					larva	South Africa	Limpopo	Louis Trichardt			L. Vári	1953-05-04			1953-06-05		Vari.Ac.no.0703	Ac. no. 703	4 + some empty mines			reared from larva	TMSA		Dr 56- ut 13	material seen in TM	Rhoicissus tridentata subsp. cuneifolia	Rhoicissus cuneifolius										Google Earth		-23.04	29.9
			PreservedSpecimen	Holocacista capensis	E.J. van Nieukerken			1						South Africa	Western Cape			Cape Town, Woodstock	M. Wohlfarter	2012-02-26			2012-03-05					cocoons collected		el	to divide				Vitis vinifera									35.55'.52"S-18.27'02"E	Degrees Minutes Seconds	label		-35.9168	18.4506
			PreservedSpecimen	Holocacista capensis	E.J. van Nieukerken			1						South Africa	Western Cape			Cape Town, Woodstock	M. Wohlfarter	2012-02-26			2012-03-07					cocoons collected		el	to divide				Vitis vinifera									35.55'.52"S-18.27'02"E	Degrees Minutes Seconds	label		-35.9168	18.4506
			PreservedSpecimen	Holocacista capensis	E.J. van Nieukerken		2							South Africa	Western Cape			Cape Town, Woodstock	M. Wohlfarter	2012-02-26			2012-03-12					cocoons collected		el	to divide				Vitis vinifera									35.55'.52"S-18.27'02"E	Degrees Minutes Seconds	label		-35.9168	18.4506
			PreservedSpecimen	Holocacista capensis	E.J. van Nieukerken			1						South Africa	Western Cape			Cape Town, Woodstock	M. Wohlfarter	2012-02-26			2012-03-13					cocoons collected		el	to divide				Vitis vinifera									35.55'.52"S-18.27'02"E	Degrees Minutes Seconds	label		-35.9168	18.4506
			PreservedSpecimen	Holocacista capensis	E.J. van Nieukerken		1	1					larva	South Africa	Gauteng	Pretoria		in own garden	L. Vári	1953-10-21			1953-10-26	1953-11-03	Vari.Ac.no.0866	Ac. no. 866	2 cocoons + some empty mines			reared from larva	TMSA		Dr 57- ut 3		Vitis vinifera	grape										Google Earth		-25.74	28.19
			PreservedSpecimen	Holocacista capensis	E.J. van Nieukerken				1				larva	South Africa	Gauteng	Pretoria		in own garden	L. Vári	1953-10-21			1953-10-26	1953-11-03	Vari.Ac.no.0866	Ac. no. 866	2 cocoons + some empty mines			reared from larva	TMSA		Dr 57- ut 3		Vitis vinifera	grape										Google Earth		-25.74	28.19
RMNH.INS.24381			PreservedSpecimen	Holocacista capensis	E.J. van Nieukerken		1						larva	South Africa	Western Cape	Wilderness		Kaaimans River	L. Vári	1954-03-15			1954-04-04		Vari.Ac.no.1093	Ac. no. 1093	14 mines + some empty			reared from larva	TMSA		Dr 57- ut 4		Rhoicissus digitata	Rhoicissus revoilii		E.J. van Nieukerken	EvN4381	Male genitalia	glycerin					Google Earth		-33.99	22.55
			PreservedSpecimen	Holocacista capensis	E.J. van Nieukerken		2	1					larva	South Africa	Western Cape	Wilderness		Kaaimans River	L. Vári	1954-03-15			1954-04-04	1954-04-05	Vari.Ac.no.1093	Ac. no. 1093	14 mines + some empty			reared from larva	TMSA		Dr 57- ut 4		Rhoicissus digitata	Rhoicissus revoilii		E.J. van Nieukerken								Google Earth		-33.99	22.55
			PreservedSpecimen	Holocacista capensis	E.J. van Nieukerken							1 leaf with 6 mines		South Africa	Western Cape	Wilderness		Kaaimans River	L. Vári	1954-03-15					Vari.Ac.no.1093	Ac. no. 1093	14 mines + some empty				TMSA		Dr 57- ut 4		Rhoicissus digitata	Rhoicissus revoilii		E.J. van Nieukerken								Google Earth		-33.99	22.55
			PreservedSpecimen	Holocacista capensis	E.J. van Nieukerken				8				larva	South Africa	Western Cape	Wilderness		Kaaimans River	L. Vári	1954-03-15			1954-04-04	1954-04-05	Vari.Ac.no.1093	Ac. no. 1093	14 mines + some empty			reared from larva	TMSA		Dr 57- ut 4		Rhoicissus digitata	Rhoicissus revoilii		E.J. van Nieukerken								Google Earth		-33.99	22.55
RMNH.INS.24622	HELA103-14	KP697785	PreservedSpecimen	Holocacista capensis	E.J. van Nieukerken	Holotype	1						larva	South Africa	Western Cape			Paarl NW, De Heuvel estate	E.J. van Nieukerken & H. Geertsema	2013-01-16			2013-01-27		EvN2013004	EvN no 2013004-K		leafmines	table grape plantation	el	RMNH		dry collection		Vitis vinifera cv 'Regal'			E.J. van Nieukerken	EvN4622	Male genitalia	euparal	EJvN				GPS Dakota	WGS84	-33.667	18.9215
RMNH.INS.29578	HELA078-13	KP697799	PreservedSpecimen	Holocacista capensis	E.J. van Nieukerken					1			larva	South Africa	Western Cape			Paarl NW, De Heuvel estate	E.J. van Nieukerken & H. Geertsema	2013-01-16					EvN2013004	EvN no 2013004-M	taken from mine	leafmines	table grape plantation		RMNH	DNA extract (+slide)	Freezer Box47		Vitis vinifera cv 'Regal'			E.J. van Nieukerken								GPS Dakota	WGS84	-33.667	18.9215
RMNH.INS.29579			PreservedSpecimen	Holocacista capensis	E.J. van Nieukerken					1			larva	South Africa	Western Cape			Paarl NW, De Heuvel estate	E.J. van Nieukerken & H. Geertsema	2013-01-16					EvN2013004	EvN no 2013004-M	taken from mine	leafmines	table grape plantation		RMNH	Tissue collection -80	Freezer Box47		Vitis vinifera cv 'Regal'			E.J. van Nieukerken								GPS Dakota	WGS84	-33.667	18.9215
RMNH.INS.29580			PreservedSpecimen	Holocacista capensis	E.J. van Nieukerken					1			larva	South Africa	Western Cape			Paarl NW, De Heuvel estate	E.J. van Nieukerken & H. Geertsema	2013-01-16					EvN2013004	EvN no 2013004-M	taken from mine	leafmines	table grape plantation		RMNH	Tissue collection -80	Freezer Box47		Vitis vinifera cv 'Regal'			E.J. van Nieukerken								GPS Dakota	WGS84	-33.667	18.9215
RMNH.INS.29581			PreservedSpecimen	Holocacista capensis	E.J. van Nieukerken					1			larva	South Africa	Western Cape			Paarl NW, De Heuvel estate	E.J. van Nieukerken & H. Geertsema	2013-01-16					EvN2013004	EvN no 2013004-M	taken from mine	leafmines	table grape plantation		RMNH	Tissue collection -80	Freezer Box47		Vitis vinifera cv 'Regal'			E.J. van Nieukerken								GPS Dakota	WGS84	-33.667	18.9215
RMNH.INS.29582			PreservedSpecimen	Holocacista capensis	E.J. van Nieukerken					1			larva	South Africa	Western Cape			Paarl NW, De Heuvel estate	E.J. van Nieukerken & H. Geertsema	2013-01-16					EvN2013004	EvN no 2013004-M	taken from mine	leafmines	table grape plantation		RMNH	Tissue collection -80	Freezer Box47		Vitis vinifera cv 'Regal'			E.J. van Nieukerken								GPS Dakota	WGS84	-33.667	18.9215
RMNH.INS.29583			PreservedSpecimen	Holocacista capensis	E.J. van Nieukerken					1			larva	South Africa	Western Cape			Paarl NW, De Heuvel estate	E.J. van Nieukerken & H. Geertsema	2013-01-16					EvN2013004	EvN no 2013004-M	taken from mine	leafmines	table grape plantation		RMNH	Tissue collection -80	Freezer Box47		Vitis vinifera cv 'Regal'			E.J. van Nieukerken								GPS Dakota	WGS84	-33.667	18.9215
RMNH.INS.29591			PreservedSpecimen	Holocacista capensis	E.J. van Nieukerken				1				larva	South Africa	Western Cape			Paarl NW, De Heuvel estate	E.J. van Nieukerken & H. Geertsema	2013-01-16					EvN2013004	EvN no 2013004-K	cripple adult	leafmines	table grape plantation		RMNH	Tissue collection -80	Freezer Box47		Vitis vinifera cv 'Regal'			E.J. van Nieukerken								GPS Dakota	WGS84	-33.667	18.9215
RMNH.INS.29593			PreservedSpecimen	Holocacista capensis	E.J. van Nieukerken				1				larva	South Africa	Western Cape			Paarl NW, De Heuvel estate	E.J. van Nieukerken & H. Geertsema	2013-01-16			2013-01-27		EvN2013005	EvN no 2013005-K		leafmines	table grape plantation		RMNH	Tissue collection -80	Freezer Box47		Vitis vinifera cv 'Red globe'			E.J. van Nieukerken								GPS Dakota	WGS84	-33.667	18.9215
RMNH.INS.29594			PreservedSpecimen	Holocacista capensis	E.J. van Nieukerken				1				larva	South Africa	Western Cape			Paarl NW, De Heuvel estate	E.J. van Nieukerken & H. Geertsema	2013-01-16			2013-01-27		EvN2013005	EvN no 2013005-K		leafmines	table grape plantation		RMNH	Tissue collection -80	Freezer Box47		Vitis vinifera cv 'Red globe'			E.J. van Nieukerken								GPS Dakota	WGS84	-33.667	18.9215
RMNH.INS.29595			PreservedSpecimen	Holocacista capensis	E.J. van Nieukerken				1				larva	South Africa	Western Cape			Paarl NW, De Heuvel estate	E.J. van Nieukerken & H. Geertsema	2013-01-16			2013-01-27		EvN2013005	EvN no 2013005-K		leafmines	table grape plantation		RMNH	Tissue collection -80	Freezer Box47		Vitis vinifera cv 'Red globe'			E.J. van Nieukerken								GPS Dakota	WGS84	-33.667	18.9215
RMNH.INS.29596			PreservedSpecimen	Holocacista capensis	E.J. van Nieukerken				1				larva	South Africa	Western Cape			Paarl NW, De Heuvel estate	E.J. van Nieukerken & H. Geertsema	2013-01-16			2013-01-27		EvN2013004	EvN no 2013004-K		leafmines	table grape plantation		RMNH	Tissue collection -80	Freezer Box47		Vitis vinifera cv 'Regal'			E.J. van Nieukerken								GPS Dakota	WGS84	-33.667	18.9215
RMNH.INS.29597			PreservedSpecimen	Holocacista capensis	E.J. van Nieukerken				1				larva	South Africa	Western Cape			Paarl NW, De Heuvel estate	E.J. van Nieukerken & H. Geertsema	2013-01-16			2013-01-27		EvN2013004	EvN no 2013004-K		leafmines	table grape plantation		RMNH	Tissue collection -80	Freezer Box47		Vitis vinifera cv 'Regal'			E.J. van Nieukerken								GPS Dakota	WGS84	-33.667	18.9215
RMNH.INS.29598			PreservedSpecimen	Holocacista capensis	E.J. van Nieukerken				1				larva	South Africa	Western Cape			Paarl NW, De Heuvel estate	E.J. van Nieukerken & H. Geertsema	2013-01-16			2013-01-27		EvN2013004	EvN no 2013004-K		leafmines	table grape plantation		RMNH	Tissue collection -80	Freezer Box47		Vitis vinifera cv 'Regal'			E.J. van Nieukerken								GPS Dakota	WGS84	-33.667	18.9215
RMNH.INS.29599			PreservedSpecimen	Holocacista capensis	E.J. van Nieukerken				1				larva	South Africa	Western Cape			Paarl NW, De Heuvel estate	E.J. van Nieukerken & H. Geertsema	2013-01-16			2013-01-27		EvN2013004	EvN no 2013004-K		leafmines	table grape plantation		RMNH	Tissue collection -80	Freezer Box47		Vitis vinifera cv 'Regal'			E.J. van Nieukerken								GPS Dakota	WGS84	-33.667	18.9215
			PreservedSpecimen	Holocacista capensis	E.J. van Nieukerken		5	11					larva	South Africa	Western Cape			Paarl NW, De Heuvel estate	E.J. van Nieukerken & H. Geertsema	2013-01-16			2013-01-20	2013-01-27	EvN2013004	EvN no 2013004-K		leafmines	table grape plantation	el	RMNH		dry collection		Vitis vinifera cv 'Regal'			E.J. van Nieukerken	EvN4622	Male genitalia	euparal	EJvN				GPS Dakota	WGS84	-33.667	18.9215
			PreservedSpecimen	Holocacista capensis	E.J. van Nieukerken		2	3					larva	South Africa	Western Cape			Paarl NW, De Heuvel estate	E.J. van Nieukerken & H. Geertsema	2013-01-16			2013-01-26	2013-02-04	EvN2013005	EvN no 2013005-K		leafmines	table grape plantation		RMNH		dry collection		Vitis vinifera cv 'Red globe'			E.J. van Nieukerken								GPS Dakota	WGS84	-33.667	18.9215
RMNH.INS.29587			PreservedSpecimen	Holocacista capensis	E.J. van Nieukerken					1			larva	South Africa	Western Cape			Paarl NW, De Heuvel estate	E.J. van Nieukerken & H. Geertsema	2013-01-25					EvN2013029	EvN no 2013029-M	dead larva taken from mine	leafmines	table grape plantation		RMNH	Tissue collection -80	Freezer Box47		Vitis vinifera cv 'Regal'			E.J. van Nieukerken								GPS Dakota	WGS84	-33.667	18.9215
RMNH.INS.29589			PreservedSpecimen	Holocacista capensis	E.J. van Nieukerken						1		larva	South Africa	Western Cape			Paarl NW, De Heuvel estate	E.J. van Nieukerken & H. Geertsema	2013-01-25					EvN2013029	EvN no 2013029-K	cocoon with pupa	leafmines	table grape plantation		RMNH	Tissue collection -80	Freezer Box47		Vitis vinifera cv 'Regal'			E.J. van Nieukerken								GPS Dakota	WGS84	-33.667	18.9215
			PreservedSpecimen	Holocacista capensis	E.J. van Nieukerken		1	3					larva	South Africa	Western Cape			Paarl NW, De Heuvel estate	E.J. van Nieukerken & S. Richter	2013-01-25					EvN2013030	EvN no 2013030-K		leafmines	table grape plantation		RMNH		dry collection		Vitis vinifera cv 'Red globe'			E.J. van Nieukerken								GPS Dakota	WGS84	-33.667	18.9215
RMNH.INS.24624	HELA105-14	KP697788	PreservedSpecimen	Holocacista capensis	E.J. van Nieukerken			1					larva	South Africa	Western Cape			Paarl NW, Nelson estate	E.J. van Nieukerken & H. Geertsema	2013-01-15			2013-02-05		EvN2013003	EvN no 2013003-K		leafmines	vineyard	el	RMNH				Vitis vinifera cv ''Chardonnay'			E.J. van Nieukerken	EvN4624	Male genitalia	euparal	EJvN				GPS Dakota	WGS84	-33.6592	18.9399
RMNH.INS.29562			PreservedSpecimen	Holocacista capensis	E.J. van Nieukerken					1			larva	South Africa	Western Cape			Paarl NW, Nelson estate	E.J. van Nieukerken & H. Geertsema	2013-01-15					EvN2013003	EvN no 2013003-M	alive parasitised larva taken from mine	leafmines	vineyard		RMNH	Tissue collection -80	Freezer Box47		Vitis vinifera cv ''Chardonnay'			E.J. van Nieukerken								GPS Dakota	WGS84	-33.6592	18.9399
RMNH.INS.29563			PreservedSpecimen	Holocacista capensis	E.J. van Nieukerken					1			larva	South Africa	Western Cape			Paarl NW, Nelson estate	E.J. van Nieukerken & H. Geertsema	2013-01-15					EvN2013003	EvN no 2013003-M	taken from mine	leafmines	vineyard		RMNH	Tissue collection -80	Freezer Box47		Vitis vinifera cv ''Chardonnay'			E.J. van Nieukerken								GPS Dakota	WGS84	-33.6592	18.9399
RMNH.INS.29564			PreservedSpecimen	Holocacista capensis	E.J. van Nieukerken					1			larva	South Africa	Western Cape			Paarl NW, Nelson estate	E.J. van Nieukerken & H. Geertsema	2013-01-15					EvN2013003	EvN no 2013003-M	alive parasitised larva taken from mine	leafmines	vineyard		RMNH	Tissue collection -80	Freezer Box47		Vitis vinifera cv ''Chardonnay'			E.J. van Nieukerken								GPS Dakota	WGS84	-33.6592	18.9399
RMNH.INS.29565			PreservedSpecimen	Holocacista capensis	E.J. van Nieukerken					1			larva	South Africa	Western Cape			Paarl NW, Nelson estate	E.J. van Nieukerken & H. Geertsema	2013-01-15					EvN2013003	EvN no 2013003-M	alive parasitised larva taken from mine	leafmines	vineyard		RMNH	Tissue collection -80	Freezer Box47		Vitis vinifera cv ''Chardonnay'			E.J. van Nieukerken								GPS Dakota	WGS84	-33.6592	18.9399
RMNH.INS.29588			PreservedSpecimen	Holocacista capensis	E.J. van Nieukerken				1				larva	South Africa	Western Cape			Paarl NW, Nelson estate	E.J. van Nieukerken & H. Geertsema	2013-01-15			2013-01-24		EvN2013003	EvN no 2013003-K	cripple adult	leafmines	vineyard		RMNH	Tissue collection -80	Freezer Box47		Vitis vinifera cv ''Chardonnay'			E.J. van Nieukerken								GPS Dakota	WGS84	-33.6592	18.9399
RMNH.INS.29590			PreservedSpecimen	Holocacista capensis	E.J. van Nieukerken				1				larva	South Africa	Western Cape			Paarl NW, Nelson estate	E.J. van Nieukerken & H. Geertsema	2013-01-15			2013-01-25		EvN2013003	EvN no 2013003-K		leafmines	vineyard		RMNH	Tissue collection -80	Freezer Box47		Vitis vinifera cv ''Chardonnay'			E.J. van Nieukerken								GPS Dakota	WGS84	-33.6592	18.9399
RMNH.INS.29592			PreservedSpecimen	Holocacista capensis	E.J. van Nieukerken				1				larva	South Africa	Western Cape			Paarl NW, Nelson estate	E.J. van Nieukerken & H. Geertsema	2013-01-15			2013-01-27		EvN2013003	EvN no 2013003-K		leafmines	vineyard		RMNH	Tissue collection -80	Freezer Box47		Vitis vinifera cv ''Chardonnay'			E.J. van Nieukerken								GPS Dakota	WGS84	-33.6592	18.9399
			PreservedSpecimen	Holocacista capensis	E.J. van Nieukerken		3	2					larva	South Africa	Western Cape			Paarl NW, Nelson estate	E.J. van Nieukerken & H. Geertsema	2013-01-15			2013-01-18	2013-02-01	EvN2013002	EvN no 2013002-K		leafmines	vineyard	el	RMNH				Vitis vinifera cv 'Chenin Blanc'			E.J. van Nieukerken								GPS Dakota	WGS84	-33.6592	18.9399
			PreservedSpecimen	Holocacista capensis	E.J. van Nieukerken		6	9					larva	South Africa	Western Cape			Paarl NW, Nelson estate	E.J. van Nieukerken & H. Geertsema	2013-01-15			2013-01-24	2013-02-05	EvN2013003	EvN no 2013003-K		leafmines	vineyard	el	RMNH				Vitis vinifera cv ''Chardonnay'			E.J. van Nieukerken	EvN4624	Male genitalia	euparal	EJvN				GPS Dakota	WGS84	-33.6592	18.9399
RMNH.INS.24260	HELA073-13	KP697801	PreservedSpecimen	Holocacista capensis	E.J. van Nieukerken		1							South Africa	Western Cape			Paarl, nr Windmeul	H. Geertsema	10-Jan-2012			2012-02-01	2012-02-10			+ DNA		leafmines	el	to divide				Vitis vinifera				EvN4260	Male genitalia		E.J. van Nieukerken		33.40'24"S-18.53'36"E	Degrees Minutes Seconds			-33.6667	18.8933
RMNH.INS.24261	HELA074-13	KP697813	PreservedSpecimen	Holocacista capensis	E.J. van Nieukerken			1						South Africa	Western Cape			Paarl, nr Windmeul	H. Geertsema	10-Jan-2012			2012-02-01	2012-02-10			+ DNA		leafmines	el	to divide				Vitis vinifera				EvN4261	Female genitalia		E.J. van Nieukerken		33.40'24"S-18.53'36"E	Degrees Minutes Seconds			-33.6667	18.8933
RMNH.INS.24262	HELA075-13	KP697812	PreservedSpecimen	Holocacista capensis	E.J. van Nieukerken		1							South Africa	Western Cape			Paarl, nr Windmeul	H. Geertsema	10-Jan-2012			2012-02-01	2012-02-10			+ DNA		leafmines	el	to divide				Vitis vinifera				EvN4262	Male genitalia		E.J. van Nieukerken		33.40'24"S-18.53'36"E	Degrees Minutes Seconds			-33.6667	18.8933
RMNH.INS.24263	HELA076-13	KP697807	PreservedSpecimen	Holocacista capensis	E.J. van Nieukerken			1						South Africa	Western Cape			Paarl, nr Windmeul	H. Geertsema	10-Jan-2012			2012-02-01	2012-02-10			+ DNA		leafmines	el	to divide				Vitis vinifera				EvN4263	Female genitalia		E.J. van Nieukerken		33.40'24"S-18.53'36"E	Degrees Minutes Seconds			-33.6667	18.8933
RMNH.INS.24445			PreservedSpecimen	Holocacista capensis	E.J. van Nieukerken		1							South Africa	Western Cape			Paarl, nr Windmeul	H. Geertsema				2012-02-01	2012-02-10					leafmines	el	RMNH				Vitis vinifera				EvN4445	whole body slide	euparal	E.J. van Nieukerken	2013-09-01	33.40'24"S-18.53'36"E	Degrees Minutes Seconds			-33.6667	18.8933
RMNH.INS.24446			PreservedSpecimen	Holocacista capensis	E.J. van Nieukerken		1							South Africa	Western Cape			Paarl, nr Windmeul	H. Geertsema				2012-02-01	2012-02-10					leafmines	el	RMNH				Vitis vinifera				EvN4446	whole body slide	euparal	E.J. van Nieukerken	2013-09-01	33.40'24"S-18.53'36"E	Degrees Minutes Seconds			-33.6667	18.8933
RMNH.INS.24447			PreservedSpecimen	Holocacista capensis	E.J. van Nieukerken		1							South Africa	Western Cape			Paarl, nr Windmeul	H. Geertsema				2012-02-01	2012-02-10					leafmines	el	RMNH				Vitis vinifera				EvN4447	whole body slide	euparal	E.J. van Nieukerken	2013-09-01	33.40'24"S-18.53'36"E	Degrees Minutes Seconds			-33.6667	18.8933
			PreservedSpecimen	Holocacista capensis	E.J. van Nieukerken		10	16						South Africa	Western Cape			Paarl, nr Windmeul	H. Geertsema				2012-02-01	2012-02-10					leafmines	el	to divide				Vitis vinifera									33.40'24"S-18.53'36"E	Degrees Minutes Seconds			-33.6667	18.8933
			PreservedSpecimen	Holocacista capensis	E.J. van Nieukerken		1	5						South Africa	Western Cape			Paarl, nr Windmeul	H. Geertsema				2012-01-20						leafmines	el	to divide				Vitis vinifera									33.40'24"S-18.53'36"E	Degrees Minutes Seconds			-33.6667	18.8933
			PreservedSpecimen	Holocacista capensis	E.J. van Nieukerken		11	7						South Africa	Western Cape			Paarl, nr Windmeul	H. Geertsema				2012-02-11	2012-02-20					leafmines	el	to divide				Vitis vinifera									33.40'24"S-18.53'36"E	Degrees Minutes Seconds			-33.6667	18.8933
			PreservedSpecimen	Holocacista capensis	E.J. van Nieukerken		4	3						South Africa	Western Cape			Paarl, nr Windmeul	H. Geertsema				2012-03-01	2012-03-10					leafmines	el	to divide				Vitis vinifera									33.40'24"S-18.53'36"E	Degrees Minutes Seconds			-33.6667	18.8933
			PreservedSpecimen	Holocacista capensis	E.J. van Nieukerken		10	6						South Africa	Western Cape			Paarl, nr Windmeul	H. Geertsema				2012-03-11						leafmines	el	to divide				Vitis vinifera									33.40'24"S-18.53'36"E	Degrees Minutes Seconds			-33.6667	18.8933
			PreservedSpecimen	Holocacista capensis	E.J. van Nieukerken		10	4						South Africa	Western Cape			Paarl, nr Windmeul	H. Geertsema				2012-03-12						leafmines	el	to divide				Vitis vinifera									33.40'24"S-18.53'36"E	Degrees Minutes Seconds			-33.6667	18.8933
			PreservedSpecimen	Holocacista capensis	E.J. van Nieukerken		6							South Africa	Western Cape			Paarl, nr Windmeul	H. Geertsema				2012-03-13						leafmines	el	to divide				Vitis vinifera									33.40'24"S-18.53'36"E	Degrees Minutes Seconds			-33.6667	18.8933
			PreservedSpecimen	Holocacista capensis	E.J. van Nieukerken		6	1						South Africa	Western Cape			Paarl, nr Windmeul	H. Geertsema				2012-03-14						leafmines	el	to divide				Vitis vinifera									33.40'24"S-18.53'36"E	Degrees Minutes Seconds			-33.6667	18.8933
			PreservedSpecimen	Holocacista capensis	E.J. van Nieukerken		2							South Africa	Western Cape			Paarl, nr Windmeul	H. Geertsema				2012-03-15						leafmines	el	to divide				Vitis vinifera									33.40'24"S-18.53'36"E	Degrees Minutes Seconds			-33.6667	18.8933
			PreservedSpecimen	Holocacista capensis	E.J. van Nieukerken		1	4						South Africa	Western Cape			Paarl, nr Windmeul	H. Geertsema				2012-03-16						leafmines	el	to divide				Vitis vinifera									33.40'24"S-18.53'36"E	Degrees Minutes Seconds			-33.6667	18.8933
			PreservedSpecimen	Holocacista capensis	E.J. van Nieukerken		3	1						South Africa	Western Cape			Paarl, nr Windmeul	H. Geertsema				2012-03-19						leafmines	el	to divide				Vitis vinifera									33.40'24"S-18.53'36"E	Degrees Minutes Seconds			-33.6667	18.8933
			PreservedSpecimen	Holocacista capensis	E.J. van Nieukerken		1	1						South Africa	Western Cape			Paarl, nr Windmeul	H. Geertsema				2012-03-20						leafmines	el	to divide				Vitis vinifera									33.40'24"S-18.53'36"E	Degrees Minutes Seconds			-33.6667	18.8933
			PreservedSpecimen	Holocacista capensis	E.J. van Nieukerken			2						South Africa	Western Cape			Paarl, nr Windmeul	H. Geertsema				2012-03-22						leafmines	el	to divide				Vitis vinifera									33.40'24"S-18.53'36"E	Degrees Minutes Seconds			-33.6667	18.8933
			PreservedSpecimen	Holocacista capensis	E.J. van Nieukerken		5	1						South Africa	Western Cape			Paarl, nr Windmeul	H. Geertsema				2012-03-23	2012-03-25					leafmines	el	to divide				Vitis vinifera									33.40'24"S-18.53'36"E	Degrees Minutes Seconds			-33.6667	18.8933
			PreservedSpecimen	Holocacista capensis	E.J. van Nieukerken		2							South Africa	Western Cape			Paarl, nr Windmeul	H. Geertsema				2012-03-25	2012-03-27					leafmines	el	to divide				Vitis vinifera									33.40'24"S-18.53'36"E	Degrees Minutes Seconds			-33.6667	18.8933
			PreservedSpecimen	Holocacista capensis	E.J. van Nieukerken			2						South Africa	Western Cape			Paarl, nr Windmeul	H. Geertsema				2012-03-30						leafmines	el	to divide				Vitis vinifera									33.40'24"S-18.53'36"E	Degrees Minutes Seconds			-33.6667	18.8933
RMNH.INS.24264			PreservedSpecimen	Holocacista capensis	E.J. van Nieukerken		1							South Africa	Gauteng			Pretoria, Roodeplaat	S. Marais				1990-10-10	1990-10-12			+ DNA		leafmines	el	Geertsema, H., personal collection				Vitis vinifera				EvN4264	Male genitalia		E.J. van Nieukerken		25.36'45"S-28.21'27'E	Degrees Minutes Seconds			-25.6001	28.3575
			PreservedSpecimen	Holocacista capensis	E.J. van Nieukerken		2							South Africa	Gauteng			Pretoria, Roodeplaat	S. Marais				1990-10-10	1990-10-12					leafmines	el	Geertsema, H., personal collection				Vitis vinifera									25.36'45"S-28.21'27'E	Degrees Minutes Seconds			-25.6001	28.3575
			PreservedSpecimen	Holocacista capensis	E.J. van Nieukerken		3	2						South Africa	Gauteng			Roodeplaat	D. Visser				2012-04-04	2012-04-07					leafmines	el	Geertsema, H., personal collection				Vitis vinifera									25.39'S-28.21'E	Degrees Minutes	label		-25.65	28.35
			PreservedSpecimen	Holocacista capensis	E.J. van Nieukerken			3						South Africa	Gauteng			Roodeplaat	D. Visser				2012-04-12	2012-04-14					leafmines	el	to divide				Vitis vinifera									25.39'S-28.21'E	Degrees Minutes	label		-25.65	28.35
RMNH.INS.29586	HELA077-13	KP697809	PreservedSpecimen	Holocacista capensis	E.J. van Nieukerken					1	1		larva	South Africa	Gauteng			Roodeplaat exp. Farm	E.J. van Nieukerken & S. Richter	2013-01-23					EvN2013026	EvN no 2013026-M	dead larva taken from mine	leafmines	cult area		RMNH	DNA extract (+slide)	Freezer Box47		Vitis vinifera 'wild type'			E.J. van Nieukerken								GPS Dakota	WGS84	-25.5998	28.3602
			PreservedSpecimen	Holocacista capensis	E.J. van Nieukerken		1						larva	South Africa	Gauteng			Roodeplaat exp. Farm	E.J. van Nieukerken & S. Richter	2013-01-23			2013-01-23		EvN2013026	EvN no 2013026-K		leafmines	cult area		RMNH		dry collection		Vitis vinifera 'wild type'			E.J. van Nieukerken								GPS Dakota	WGS84	-25.5998	28.3602
			PreservedSpecimen	Holocacista capensis	E.J. van Nieukerken				2					South Africa	Western Cape			Somerset	O. Lotter	2012-02-23			2012-02-27						cocoons collected	el	to divide				Vitis vinifera
			PreservedSpecimen	Holocacista capensis	E.J. van Nieukerken				3					South Africa	Western Cape			Somerset	O. Lotter	2012-02-23			2012-03-05						cocoons collected	el	to divide				Vitis vinifera
			PreservedSpecimen	Holocacista capensis	E.J. van Nieukerken					many small moths			larva	South Africa	Northern Cape	near Kimberly	Jan Kempdorp	Vaalhartz Research Stn.	W. v.d. Westhuyzen				1980-02-27							reared from larva	TMSA		Dr 58- ut 13		Vitis vinifera											Google Earth		-27.94	24.81
			PreservedSpecimen	Holocacista capensis	E.J. van Nieukerken							6 leafmines in 4 leaves		South Africa	Gauteng	Pretoria			L. Vári	1953-03-08					Vari.Ac.no.0660	Ac. no. 660				reared from larva	TMSA		Herb Sheet		Vitis vinifera	grape										Google Earth		-25.74	28.19
			PreservedSpecimen	Holocacista capensis	E.J. van Nieukerken			1					larva	South Africa	Gauteng	Pretoria			L. Vári	1953-03-08			1953-03-10	1953-03-31	Vari.Ac.no.0660	Ac. no. 660	2 cocoons and some empty mines			reared from larva	TMSA		Dr 56- ut 8		Vitis vinifera	grape										Google Earth		-25.74	28.19
			PreservedSpecimen	Holocacista capensis	E.J. van Nieukerken				1				larva	South Africa	Gauteng	Pretoria			L. Vári	1953-03-08			1953-03-10	1953-03-31	Vari.Ac.no.0660	Ac. no. 660	2 cocoons and some empty mines			reared from larva	TMSA		Dr 56- ut 8		Vitis vinifera	grape										Google Earth		-25.74	28.19
			PreservedSpecimen	Holocacista capensis	E.J. van Nieukerken							ca 13 leafmines in 4 leaves		South Africa	Gauteng	Pretoria			L. Vári	1953-10-21					Vari.Ac.no.0866	Ac. no. 866				reared from larva	TMSA		Herb Sheet		Vitis vinifera	grape										Google Earth		-25.74	28.19
			PreservedSpecimen	Holocacista capensis	E.J. van Nieukerken			1					larva	South Africa	Gauteng	Pretoria			L. Vári				1950-11-04							reared from larva	TMSA		Dr 57- ut 3		Vitis vinifera				TM2414	Wings						Google Earth		-25.74	28.19
			PreservedSpecimen	Holocacista capensis	E.J. van Nieukerken			1					larva	South Africa	Gauteng	Pretoria			L. Vári				1950-11-04							reared from larva	TMSA		Dr 57- ut 3		Vitis vinifera				TM6830	Female genitalia						Google Earth		-25.74	28.19
			PreservedSpecimen	Holocacista capensis	E.J. van Nieukerken				5				larva	South Africa	Gauteng	Pretoria			L. Vári				1950-11-02	1950-11-06						reared from larva	TMSA		Dr 57- ut 3		Vitis vinifera											Google Earth		-25.74	28.19
RMNH.INS.24159	HELA066-13	KP697805	PreservedSpecimen	Holocacista lasianthus_Borneo	E.J. van Nieukerken			1				+	2 larvae	Indonesia	Kalimantan Timur	Pasir distr.	Gunung Lumut Protection Forest	forest trail NE. of base camp 4.5 km W of Mului	E.J. van Nieukerken	2005-12-02			38709		EvN2005255	EvN no 2005255		leafmines	selectively logged (20yr) dipterocarp rain forest	el	RMNH				Lasianthus			Ambriansyah	EvN4159	Male genitalia						GPS	WGS84	-1.45244	116.003
RMNH.INS.24158	HELA067-13	KP697790	PreservedSpecimen	Holocacista leea_Borneo	E.J. van Nieukerken		1						3 larvae, vacated mines	Indonesia	Kalimantan Timur	Pasir distr.	Gunung Lumut Protection Forest	near base camp 4 km W of Mului	E.J. van Nieukerken	2005-12-02			2005-12-24	2005-12-26	EvN2005252	EvN no 2005252		leafmines	selectively logged (20yr) dipterocarp rain forest	el	RMNH				Leea indica			E.J. van Nieukerken	EvN4158	Male genitalia						GPS	WGS84	-1.45124	115.998
			PreservedSpecimen	Holocacista leea_Borneo	E.J. van Nieukerken		1			+		+	3 larvae, vacated mines	Indonesia	Kalimantan Timur	Pasir distr.	Gunung Lumut Protection Forest	near base camp 4 km W of Mului	E.J. van Nieukerken	2005-12-02			2005-12-24	2005-12-26	EvN2005252	EvN no 2005252		leafmines	selectively logged (20yr) dipterocarp rain forest	el	RMNH				Leea indica			E.J. van Nieukerken								GPS	WGS84	-1.45124	115.998
			PreservedSpecimen	Holocacista micrarcha	E.J. van Nieukerken		1							India	Maharashtra		Pune	Poona, Katraj Ghat	R. Maxwell				1934-08-21								BMNH				Lannea				BM34300	Wings	euparal	E.J. van Nieukerken				Google Earth		18.4	73.857
			PreservedSpecimen	Holocacista micrarcha	E.J. van Nieukerken		2							India	Maharashtra		Pune	Poona, Katraj Ghat	R. Maxwell				1934-08-21								BMNH				Lannea											Google Earth		18.4	73.857
RMNH.INS.29566	HELA070-13	KP697810	PreservedSpecimen	Holocacista Rhoicissus_tomentosa	E.J. van Nieukerken					1	1		larva	South Africa	Western Cape			Swellendam E, Zuurbraak	E.J. van Nieukerken & H. Geertsema	2013-01-17					EvN2013007	EvN no 2013007-M	dead larva taken from mine	leafmines	gallery forest		RMNH	DNA extract (+slide)	Freezer Box47		Rhoicissus tomentosa			E.J. van Nieukerken								GPS Dakota	WGS84	-34.0021	20.6292
RMNH.INS.30313			PreservedSpecimen	Holocacista Rhoicissus_tomentosa	E.J. van Nieukerken					1			larva	South Africa	Western Cape			Swellendam E, Zuurbraak	H. Geertsema	2014-06-16					EvN2014901	EvN no 2014901-M	fresh dead larva	leafmines	gallery forest		RMNH	DNA extract (+slide)	Freezer Box55		Rhoicissus tomentosa			H. Geertsema								GPS Dakota	WGS84	-34.0021	20.6292
RMNH.INS.29658	HELA071-13	KP697792	PreservedSpecimen	Holocacista Rhoicissus_tridentata	E.J. van Nieukerken					1	1		larva	South Africa	North West Province			Kgaswane Nature Reserve, Rustenburg	M. Stiller	2013-01-27	2013-01-28				EvN2013901	EvN no 2013901-M	dead larva taken from dry mine				RMNH	DNA extract (+slide)	Freezer Box48		Rhoicissus tridentata			M. Stiller								from collector		-25.4765	27.2324
RMNH.INS.29659	HELA072-13	KP697800	PreservedSpecimen	Holocacista Rhoicissus_tridentata	E.J. van Nieukerken					1	1		larva	South Africa	North West Province			Kgaswane Nature Reserve, Rustenburg	M. Stiller	2013-01-27	2013-01-28				EvN2013901	EvN no 2013901-M	dead larva taken from dry mine				RMNH	DNA extract (+slide)	Freezer Box48		Rhoicissus tridentata			M. Stiller								from collector		-25.4765	27.2324
			PreservedSpecimen	Holocacista rivillei	E.J. van Nieukerken		1		7					Bulgaria	Sliven			Sliven	P. Tschorbadjiev	1928-04-05											SOFM								JCK7867	Male genitalia	euparal	JC Koster	2012-07-15
AVS01	ANTVI025-11	JQ412572	DNASequence	Holocacista rivillei	M. Baldessari				1				collected as larva, adult reared	Italy	Trentino-Alto Adige	Trento	Avio		M. Baldessari	18-Jan-2008															Vitis vinifera													45.736	10.937
AVS08	ANTVI026-11	JQ412570	DNASequence	Holocacista rivillei	M. Baldessari				1				collected as larva, adult reared	Italy	Trentino-Alto Adige	Trento	Avio		M. Baldessari	18-Jan-2008															Vitis vinifera													45.736	10.937
AVS09	ANTVI027-11	JQ412569	DNASequence	Holocacista rivillei	M. Baldessari				1				collected as larva, adult reared	Italy	Trentino-Alto Adige	Trento	Avio		M. Baldessari	18-Jan-2008															Vitis vinifera													45.736	10.937
AVS10	ANTVI028-11	JQ412571	DNASequence	Holocacista rivillei	M. Baldessari				1				collected as larva, adult reared	Italy	Trentino-Alto Adige	Trento	Avio		M. Baldessari	18-Jan-2008															Vitis vinifera													45.736	10.937
RMNH.INS.24626	HELA107-14	KP697786	PreservedSpecimen	Holocacista rivillei	E.J. van Nieukerken		1						larva	Italy	Vicenza			Borghetto	M. Baldessari	2013-08-19			2013-09-11		EvN2013904	EvN no 2013904-K		leafmines	experimental vineyard	el	RMNH				Vitis vinifera cv Pinot Grigio			E.J. van Nieukerken	EvN4626									45.7058	10.9303
RMNH.INS.29703			PreservedSpecimen	Holocacista rivillei	E.J. van Nieukerken					1			larva	Italy	Vicenza			Borghetto	M. Baldessari	2013-08-19					EvN2013904	EvN no 2013904-M	taken from mine	leafmines	experimental vineyard		RMNH	Tissue collection -80	Freezer Box48		Vitis vinifera cv Pinot Grigio			E.J. van Nieukerken										45.7058	10.9303
RMNH.INS.29704			PreservedSpecimen	Holocacista rivillei	E.J. van Nieukerken					1			larva	Italy	Vicenza			Borghetto	M. Baldessari	2013-08-19					EvN2013904	EvN no 2013904-M	taken from mine	leafmines	experimental vineyard		RMNH	Tissue collection -80	Freezer Box48		Vitis vinifera cv Pinot Grigio			E.J. van Nieukerken										45.7058	10.9303
RMNH.INS.29705			PreservedSpecimen	Holocacista rivillei	E.J. van Nieukerken					1			larva	Italy	Vicenza			Borghetto	M. Baldessari	2013-08-19					EvN2013904	EvN no 2013904-M	taken from mine	leafmines	experimental vineyard		RMNH	Tissue collection -80	Freezer Box48		Vitis vinifera cv Pinot Grigio			E.J. van Nieukerken										45.7058	10.9303
RMNH.INS.29706			PreservedSpecimen	Holocacista rivillei	E.J. van Nieukerken					1			larva	Italy	Vicenza			Borghetto	M. Baldessari	2013-08-19					EvN2013904	EvN no 2013904-M	taken from mine	leafmines	experimental vineyard		RMNH	Tissue collection -80	Freezer Box48		Vitis vinifera cv Pinot Grigio			E.J. van Nieukerken										45.7058	10.9303
RMNH.INS.29707			PreservedSpecimen	Holocacista rivillei	E.J. van Nieukerken					1			larva	Italy	Vicenza			Borghetto	M. Baldessari	2013-08-19					EvN2013904	EvN no 2013904-M	taken from mine	leafmines	experimental vineyard		RMNH	Tissue collection -80	Freezer Box48		Vitis vinifera cv Pinot Grigio			E.J. van Nieukerken										45.7058	10.9303
RMNH.INS.29708			PreservedSpecimen	Holocacista rivillei	E.J. van Nieukerken					1			larva	Italy	Vicenza			Borghetto	M. Baldessari	2013-08-19					EvN2013904	EvN no 2013904-M	taken from mine	leafmines	experimental vineyard		RMNH	Tissue collection -80	Freezer Box48		Vitis vinifera cv Pinot Grigio			E.J. van Nieukerken										45.7058	10.9303
RMNH.INS.29709			PreservedSpecimen	Holocacista rivillei	E.J. van Nieukerken					1			larva	Italy	Vicenza			Borghetto	M. Baldessari	2013-08-19					EvN2013904	EvN no 2013904-M	taken from mine	leafmines	experimental vineyard		RMNH	Tissue collection -80	Freezer Box48		Vitis vinifera cv Pinot Grigio			E.J. van Nieukerken										45.7058	10.9303
RMNH.INS.29710			PreservedSpecimen	Holocacista rivillei	E.J. van Nieukerken					1			larva	Italy	Vicenza			Borghetto	M. Baldessari	2013-08-19					EvN2013904	EvN no 2013904-M	taken from mine	leafmines	experimental vineyard		RMNH	Tissue collection -80	Freezer Box48		Vitis vinifera cv Pinot Grigio			E.J. van Nieukerken										45.7058	10.9303
RMNH.INS.29711			PreservedSpecimen	Holocacista rivillei	E.J. van Nieukerken					1			larva	Italy	Vicenza			Borghetto	M. Baldessari	2013-08-19					EvN2013904	EvN no 2013904-M	taken from mine	leafmines	experimental vineyard		RMNH	Tissue collection -80	Freezer Box48		Vitis vinifera cv Pinot Grigio			E.J. van Nieukerken										45.7058	10.9303
RMNH.INS.29712			PreservedSpecimen	Holocacista rivillei	E.J. van Nieukerken					1			larva	Italy	Vicenza			Borghetto	M. Baldessari	2013-08-19					EvN2013904	EvN no 2013904-M	taken from mine	leafmines	experimental vineyard		RMNH	Tissue collection -80	Freezer Box48		Vitis vinifera cv Pinot Grigio			E.J. van Nieukerken										45.7058	10.9303
RMNH.INS.29713			PreservedSpecimen	Holocacista rivillei	E.J. van Nieukerken					1			larva	Italy	Vicenza			Borghetto	M. Baldessari	2013-08-19					EvN2013904	EvN no 2013904-M	taken from mine	leafmines	experimental vineyard		RMNH	Tissue collection -80	Freezer Box48		Vitis vinifera cv Pinot Grigio			E.J. van Nieukerken										45.7058	10.9303
RMNH.INS.29714			PreservedSpecimen	Holocacista rivillei	E.J. van Nieukerken					1			larva	Italy	Vicenza			Borghetto	M. Baldessari	2013-08-19					EvN2013904	EvN no 2013904-M	young larva with piece of mine	leafmines	experimental vineyard		RMNH	Tissue collection -80	Freezer Box48		Vitis vinifera cv Pinot Grigio			E.J. van Nieukerken										45.7058	10.9303
RMNH.INS.29715			PreservedSpecimen	Holocacista rivillei	E.J. van Nieukerken					1			larva	Italy	Vicenza			Borghetto	M. Baldessari	2013-08-19					EvN2013904	EvN no 2013904-M	young larva with piece of mine	leafmines	experimental vineyard		RMNH	Tissue collection -80	Freezer Box48		Vitis vinifera cv Pinot Grigio			E.J. van Nieukerken										45.7058	10.9303
RMNH.INS.29716			PreservedSpecimen	Holocacista rivillei	E.J. van Nieukerken					1			larva	Italy	Vicenza			Borghetto	M. Baldessari	2013-08-19					EvN2013904	EvN no 2013904-M	young larva with piece of mine	leafmines	experimental vineyard		RMNH	Tissue collection -80	Freezer Box48		Vitis vinifera cv Pinot Grigio			E.J. van Nieukerken										45.7058	10.9303
			PreservedSpecimen	Holocacista rivillei	E.J. van Nieukerken			7					larva	Italy	Vicenza			Borghetto	M. Baldessari	2013-08-19			2013-09-11	2013-10-05	EvN2013904	EvN no 2013904-K		leafmines	experimental vineyard	el	RMNH				Vitis vinifera cv Pinot Grigio			E.J. van Nieukerken										45.7058	10.9303
RMNH.INS.15248			PreservedSpecimen	Holocacista rivillei	E.J. van Nieukerken		1							Italy	Trento			Rovereto, Borghetto	M. Baldessari				2008-01-20	2008-02-29					leafmines; wine yards	el	RMNH				Vitis vinifera				JCK15248	Male genitalia	euparal	JC Koster	2008-09-01		decimal degrees	Google Earth	WGS84	45.6991	10.9291
RMNH.INS.15249			PreservedSpecimen	Holocacista rivillei	E.J. van Nieukerken		1							Italy	Trento			Rovereto, Borghetto	M. Baldessari				2008-01-20	2008-02-29					leafmines; wine yards	el	RMNH				Vitis vinifera				JCK15249	Male genitalia	euparal	JC Koster	2008-09-01		decimal degrees	Google Earth	WGS84	45.6991	10.9291
RMNH.INS.15250			PreservedSpecimen	Holocacista rivillei	E.J. van Nieukerken		1							Italy	Trento			Rovereto, Borghetto	M. Baldessari				2008-01-20	2008-02-29					leafmines; wine yards	el	RMNH				Vitis vinifera				JCK15250	Male genitalia	euparal	JC Koster	2008-09-01		decimal degrees	Google Earth	WGS84	45.6991	10.9291
RMNH.INS.15251			PreservedSpecimen	Holocacista rivillei	E.J. van Nieukerken		1							Italy	Trento			Rovereto, Borghetto	M. Baldessari				2008-01-20	2008-02-29					leafmines; wine yards	el	RMNH				Vitis vinifera				JCK15251	Male genitalia	euparal	JC Koster	2008-09-01		decimal degrees	Google Earth	WGS84	45.6991	10.9291
RMNH.INS.15252			PreservedSpecimen	Holocacista rivillei	E.J. van Nieukerken			1						Italy	Trento			Rovereto, Borghetto	M. Baldessari				2008-01-20	2008-02-29					leafmines; wine yards	el	RMNH				Vitis vinifera				JCK15252	Female genitalia	euparal	JC Koster	2008-09-01		decimal degrees	Google Earth	WGS84	45.6991	10.9291
RMNH.INS.24259			PreservedSpecimen	Holocacista rivillei	E.J. van Nieukerken			1						Italy	Trento			Rovereto, Borghetto	M. Baldessari				2008-01-20	2008-02-29			unmounted specimen		leafmines; wine yards	el	RMNH				Vitis vinifera				EvN4259	Wing	euparal	E.J. van Nieukerken	2011-12-02		decimal degrees	Google Earth	WGS84	45.6991	10.9291
RMNH.INS.24360			PreservedSpecimen	Holocacista rivillei	E.J. van Nieukerken		1							Italy	Trento			Rovereto, Borghetto	M. Baldessari				2008-01-20	2008-02-29			+DNA Full body slide		leafmines; wine yards	el	RMNH				Vitis vinifera				EvN4360	whole body slide	euparal	E.J. van Nieukerken	2013-02-19		decimal degrees	Google Earth	WGS84	45.6991	10.9291
RMNH.INS.24442			PreservedSpecimen	Holocacista rivillei	E.J. van Nieukerken		1							Italy	Trento			Rovereto, Borghetto	M. Baldessari				2008-01-20	2008-02-29					leafmines; wine yards	el	RMNH				Vitis vinifera				EvN4442	Whole body slide	euparal	E.J. van Nieukerken	2013-09-01		decimal degrees	Google Earth	WGS84	45.6991	10.9291
RMNH.INS.24443			PreservedSpecimen	Holocacista rivillei	E.J. van Nieukerken		1							Italy	Trento			Rovereto, Borghetto	M. Baldessari				2008-01-20	2008-02-29					leafmines; wine yards	el	RMNH				Vitis vinifera				EvN4443	Whole body slide	euparal	E.J. van Nieukerken	2013-09-01		decimal degrees	Google Earth	WGS84	45.6991	10.9291
RMNH.INS.24444			PreservedSpecimen	Holocacista rivillei	E.J. van Nieukerken			1						Italy	Trento			Rovereto, Borghetto	M. Baldessari				2008-01-20	2008-02-29					leafmines; wine yards	el	RMNH				Vitis vinifera				EvN4444	Whole body slide	euparal	E.J. van Nieukerken	2013-09-01		decimal degrees	Google Earth	WGS84	45.6991	10.9291
			PreservedSpecimen	Holocacista rivillei	E.J. van Nieukerken				22					Italy	Trento			Rovereto, Borghetto	M. Baldessari				2008-01-20	2008-02-29					leafmines; wine yards	el	RMNH				Vitis vinifera										decimal degrees	Google Earth	WGS84	45.6991	10.9291
			PreservedSpecimen	Holocacista rivillei	E.J. van Nieukerken							+		Russia	Kalmykiya			Elista, Citypark	V. Zolotuhin	2000-09-26									leafmines		Zolotuhin, V., personal collection				Vitis vinifera									46.19-44.16	Degrees Minutes	times atlas		46.32	44.27
			PreservedSpecimen	Holocacista rivillei	E.J. van Nieukerken							+		Russia	Kalmykiya			Elista, Citypark	V. Zolotuhin	2000-09-26									leafmines		Zolotuhin, V., personal collection				Parthenocissus									46.19-44.16	Degrees Minutes	times atlas		46.32	44.27
RMNH.INS.24384			PreservedSpecimen	Holocacista salutans	E.J. van Nieukerken		1						larva	South Africa	KwaZulu-Natal	Jozini Dam	[Pongolapoortdam]	Lebombo Mts.	L. Vári	1965-01-14			1965-01-27	1965-02-05	Vari.Ac.no.2788	Ac. no. 2788	a few + empty mines			reared from larva	TMSA		Dr 58- ut 6, 7-8	Specimens loaned to Leiden	Rhoicissus tomentosa	Rhoicissus			EvN4384	Male genitalia	Euparal					Google Earth		-27.44	32.05
RMNH.INS.24668			PreservedSpecimen	Holocacista salutans	E.J. van Nieukerken			1					larva	South Africa	KwaZulu-Natal	Jozini Dam	[Pongolapoortdam]	Lebombo Mts.	L. Vári	1965-01-14			1965-01-31		Vari.Ac.no.2788	Ac. no. 2788	a few + empty mines			reared from larva	TMSA		Dr 58- ut 6, 7-8	Specimens loaned to Leiden	Rhoicissus tomentosa	Rhoicissus			EvN4668	Female genitalia	glycerin					Google Earth		-27.44	32.05
			PreservedSpecimen	Holocacista salutans	E.J. van Nieukerken		4	2					larva	South Africa	KwaZulu-Natal	Jozini Dam	[Pongolapoortdam]	Lebombo Mts.	L. Vári	1965-01-14			1965-01-27	1965-02-05	Vari.Ac.no.2788	Ac. no. 2788	a few + empty mines			reared from larva	TMSA		Dr 58- ut 6, 7-8	Specimens loaned to Leiden	Rhoicissus tomentosa	Rhoicissus										Google Earth		-27.44	32.05
			PreservedSpecimen	Holocacista salutans	E.J. van Nieukerken							1 leaf with 8 mines		South Africa	KwaZulu-Natal	Jozini Dam	[Pongolapoortdam]	Lebombo Mts.	L. Vári	1965-01-14					Vari.Ac.no.2788	Ac. no. 2788	a few + empty mines				TMSA		Dr 58- ut 6, 7-8	Specimens loaned to Leiden	Rhoicissus tomentosa	Rhoicissus										Google Earth		-27.44	32.05
			PreservedSpecimen	Holocacista salutans	E.J. van Nieukerken				31				larva	South Africa	KwaZulu-Natal	Jozini Dam	[Pongolapoortdam]	Lebombo Mts.	L. Vári	1965-01-14			1965-01-27	1965-02-05	Vari.Ac.no.2788	Ac. no. 2788	a few + empty mines			reared from larva	TMSA		Dr 58- ut 6, 7-8	material seen in TM	Rhoicissus tomentosa	Rhoicissus										Google Earth		-27.44	32.05
			PreservedSpecimen	Holocacista salutans	E.J. van Nieukerken							several mines, mixed with denticola		South Africa	Gauteng	Pretoria		Meintjeskop	L. Vári	1951-06-07					Vari.Ac.no.0340	Ac. no. 340					TMSA		Herb Sheet	Herbarium sheet loaned to Leiden	Rhoicissus tridentata subsp. cuneifolia	Rhoicissus cuneifolia										Google Earth		-25.74	28.21
			PreservedSpecimen	Holocacista salutans	E.J. van Nieukerken							4 mines (mixed with other species)		South Africa	Gauteng	Pretoria		Meintjeskop	L. Vári	1951-06-07					Vari.Ac.no.0341	Ac. no. 341	8 + some empty mines				TMSA		Herb Sheet	Herbarium sheet loaned to Leiden	Rhoicissus tridentata subsp. cuneifolia	Rhoicissus cuneifolia										Google Earth		-25.74	28.21
			PreservedSpecimen	Holocacista salutans	E.J. van Nieukerken				6				larva	South Africa	Gauteng	Pretoria		Meintjeskop	L. Vári	1953-05-27			1953-09-21	1953-10-06	Vari.Ac.no.0835	Ac. no. 835	13 + some empty mines			reared from larva	TMSA		Dr 56- ut 11	material seen in TM	Rhoicissus tridentata subsp. cuneifolia	Rhoicissus cuneifolius										Google Earth		-25.74	28.21
			PreservedSpecimen	Holocacista salutans	E.J. van Nieukerken			1					larva	South Africa	Gauteng	Pretoria		Meintjeskop	L. Vári	1953-05-27			1953-09-24		Vari.Ac.no.0835	Ac. no. 835	13 + some empty mines			reared from larva	TMSA		Dr 56- ut 11	Specimens loaned to Leiden	Rhoicissus tridentata subsp. cuneifolia	Rhoicissus cuneifolia										Google Earth		-25.74	28.21
			PreservedSpecimen	Holocacista salutans	E.J. van Nieukerken		1	1					larva	South Africa	Limpopo	Cyprus Farm		nr. Ofcolaco	L. Vári	1960-09-20			1960-10-11	1960-10-13	Vari.Ac.no.2247	Ac. no. 2247	3 mines			reared from larva	TMSA		Dr 57- ut 14	Specimens loaned to Leiden	Rhoicissus tomentosa	Rhoicissus capense										Google Earth		-24.18	30.28
			PreservedSpecimen	Holocacista salutans	E.J. van Nieukerken							1 leaf with 3 mines		South Africa	Limpopo	Cyprus Farm		nr. Ofcolaco	L. Vári	1960-09-20			1960-10-11	1960-10-13	Vari.Ac.no.2247	Ac. no. 2247	3 mines			reared from larva	TMSA		Dr 57- ut 14	Specimens loaned to Leiden	Rhoicissus tomentosa	Rhoicissus capense										Google Earth		-24.18	30.28
			PreservedSpecimen	Holocacista salutans	E.J. van Nieukerken		1	2					larva	South Africa	KwaZulu-Natal			Umhlanga Rocks	L. Vári	1968-06-09	1968-06-16		1968-08-02	1968-08-05	Vari.Ac.no.2944	Ac. no. 2944	a few mines			reared from larva	TMSA		Dr 58- ut 1	Specimens loaned to Leiden	Rhoicissus revoilii											Google Earth		-29.74	31.07
RMNH.INS.24383			PreservedSpecimen	Holocacista salutans	E.J. van Nieukerken		1						larva	South Africa	KwaZulu-Natal			Umhlanga Rocks	L. Vári	1975-03-25			1975-04-10		Vari.Ac.no.3342	Ac. no. 3342	3 + some empty mines			reared from larva	TMSA		Dr 58- ut 5	Specimens loaned to Leiden	Rhoicissus revoilii	Rhoicissus			EvN4383	Male genitalia	Euparal					Google Earth		-29.74	31.07
			PreservedSpecimen	Holocacista salutans	E.J. van Nieukerken			1					larva	South Africa	KwaZulu-Natal			Umhlanga Rocks	L. Vári	1975-03-25			1975-04-11		Vari.Ac.no.3342	Ac. no. 3342	3 + some empty mines			reared from larva	TMSA		Dr 58- ut 5	Specimens loaned to Leiden	Rhoicissus revoilii	Rhoicissus										Google Earth		-29.74	31.07
			PreservedSpecimen	Holocacista salutans	E.J. van Nieukerken								larva	South Africa	KwaZulu-Natal			Umhlanga Rocks	L. Vári	1975-03-25					Vari.Ac.no.3342	Ac. no. 3342	3 + some empty mines			reared from larva	TMSA		Envelope	Specimens loaned to Leiden	Rhoicissus revoilii	Rhoicissus										Google Earth		-29.74	31.07
			PreservedSpecimen	Holocacista salutans	E.J. van Nieukerken				1				larva	South Africa	KwaZulu-Natal			Umhlanga Rocks	L. Vári	1975-03-25			1975-04-10	1975-04-11	Vari.Ac.no.3342	Ac. no. 3342	3 + some empty mines			reared from larva	TMSA		Dr 58- ut 5	material seen in TM	Rhoicissus revoilii	Rhoicissus										Google Earth		-29.74	31.07
			PreservedSpecimen	Holocacista salutans	E.J. van Nieukerken							6 leafmines on 6 leaves		South Africa	Limpopo	Debengeni	De Hoek	Waterfalls	L. Vári	1954-06-15					Vari.Ac.no.1329	Ac. no. 1329					TMSA		Herb Sheet	Herbarium sheet loaned to Leiden	Rhoicissus revoilii											Google Earth		-23.81	30.02
			PreservedSpecimen	Holocacista salutans	E.J. van Nieukerken							1 mine		South Africa	Gauteng	Pretoria		Wonderboom Zuid	L. Vári	1950-04-01					Vari.Ac.no.0201A	Ac. no. 201A					TMSA		Herb Sheet	Herbarium sheet loaned to Leiden	Rhoicissus tridentata subsp. cuneifolia	Rhoicissus cuneifolia										Google Earth		-25.69	28.19
			PreservedSpecimen	Holocacista salutans	E.J. van Nieukerken							2 mines (mixed with other species)		South Africa	Gauteng	Pretoria		Wonderboom Zuid	L. Vári	1950-12-16					Vari.Ac.no.0298	Ac. no. 298	15 mines				TMSA		Herb Sheet	Herbarium sheet loaned to Leiden	Rhoicissus tridentata subsp. cuneifolia	Rhoicissus cuneifolius										Google Earth		-25.69	28.19
			PreservedSpecimen	Holocacista salutans	E.J. van Nieukerken							2 mines (mixed with other species)		South Africa	Gauteng	Pretoria		Wonderboom Zuid	L. Vári	1950-12-16					Vari.Ac.no.0298A	Ac. no. 298A					TMSA		Herb Sheet	Herbarium sheet loaned to Leiden	Rhoicissus tridentata subsp. cuneifolia	Rhoicissus cuneifolius										Google Earth		-25.69	28.19
			PreservedSpecimen	Holocacista salutans	E.J. van Nieukerken							5 mines on 2 leaves (with cocoons)		South Africa	Limpopo	Louis Trichardt			L. Vári	1964-03-17					Vari.Ac.no.2693	Ac. no. 2693					TMSA		Herb Sheet	Herbarium sheet loaned to Leiden, sheet mixed	Rhoicissus tomentosa	Rhoicissus capensis										Google Earth		-23.04	29.9
			PreservedSpecimen	Holocacista salutans	E.J. van Nieukerken		1						larva	South Africa	Limpopo	Louis Trichardt			L. Vári	1964-03-17			1964-03-31	1964-04-05	Vari.Ac.no.2693	Ac. no. 2693	3 mines			reared from larva	TMSA		Dr 58- ut 2	Specimens loaned to Leiden	Rhoicissus tomentosa	Rhoicissus capensis										Google Earth		-23.04	29.9
			PreservedSpecimen	Holocacista salutans	E.J. van Nieukerken				1				larva	South Africa	Limpopo	Louis Trichardt			L. Vári	1964-03-17			1964-03-31	1964-04-05	Vari.Ac.no.2693	Ac. no. 2693	3 mines			reared from larva	TMSA		Dr 58- ut 2	material seen in TM	Rhoicissus tomentosa	Rhoicissus capensis										Google Earth		-23.04	29.9
			PreservedSpecimen	Holocacista salutans	E.J. van Nieukerken	No type		1					larva	South Africa	KwaZulu-Natal	Durban			v.d. Merwe				1919-10-01	1919-10-30							TMSA		Dr 57- ut 2	Specimens loaned to Leiden					TM1585	Wings						Google Earth		-29.86	31.01
			PreservedSpecimen	Holocacista salutans	E.J. van Nieukerken	No type			3				larva	South Africa	KwaZulu-Natal	Durban			v.d. Merwe				1919-10-01	1919-10-30							TMSA		Dr 57- ut 2	material seen in TM					TM1585a	Wings						Google Earth		-29.86	31.01
			PreservedSpecimen	Holocacista salutans	E.J. van Nieukerken	No type	2						larva	South Africa	KwaZulu-Natal	Durban			v.d. Merwe				1919-11-01	1919-11-30						reared from larva	TMSA		Dr 57- ut 2	Specimens loaned to Leiden					TM4023	Male genitalia						Google Earth		-29.86	31.01
			PreservedSpecimen	Holocacista salutans	E.J. van Nieukerken	No type			6				larva	South Africa	KwaZulu-Natal	Durban			v.d. Merwe				1919-11-01	1919-11-30							TMSA		Dr 57- ut 2	material seen in TM												Google Earth		-29.86	31.01
			PreservedSpecimen	Holocacista salutans	E.J. van Nieukerken	Syntype	1						larva	South Africa	KwaZulu-Natal	Durban			v.d. Merwe				1918-10-10								TMSA		Type coll	material seen in TM												Google Earth		-29.86	31.01
			PreservedSpecimen	Holocacista salutans	E.J. van Nieukerken	Syntype			1				larva	South Africa	KwaZulu-Natal	Durban			v.d. Merwe				1919-11-01	1919-11-30							TMSA		Type coll	material seen in TM												Google Earth		-29.86	31.01
			PreservedSpecimen	Holocacista salutans	E.J. van Nieukerken	Syntype	1						larva	South Africa	KwaZulu-Natal	Durban			v.d. Merwe				1918-10-10								TMSA		Type coll	material seen in TM												Google Earth		-29.86	31.01
RMNH.INS.24386			PreservedSpecimen	Holocacista salutans	E.J. van Nieukerken		1						larva	Zimbabwe	Masvingo	Lundi			L. Vári	1956-04-22			1956-06-01	1956-06-30	Vari.Ac.no.1916	Ac. no. 1916	8 + some empty mines			reared from larva	TMSA		Dr 57- ut 10	Specimens loaned to Leiden	Cissus cornifolia	Cissus loniceriefolius			EvN4386	Male genitalia	glycerin					Google Earth		-21.17	31.28
			PreservedSpecimen	Holocacista salutans	E.J. van Nieukerken							11 mines on 11 leaves (some dead larvae)		Zimbabwe	Masvingo	Lundi			L. Vári	1956-04-22					Vari.Ac.no.1916	Ac. no. 1916					TMSA		Herb Sheet	Herbarium sheet loaned to Leiden	Cissus cornifolia	Cissus loniceriefolius										Google Earth		-21.17	31.28
			PreservedSpecimen	Holocacista salutans	E.J. van Nieukerken		1						larva	Zimbabwe	Masvingo	Lundi			L. Vári	1956-04-22			1956-06-01	1956-06-30	Vari.Ac.no.1916	Ac. no. 1916	8 + some empty mines			reared from larva	TMSA		Dr 57- ut 10	material seen in TM	Cissus cornifolia	Cissus loniceriefolius										Google Earth		-21.17	31.28
			PreservedSpecimen	Holocacista selastis	E.J. van Nieukerken	Syntype	1							India	Karnataka			Karwar	R. Maxwell				1924-09-01	1924-09-30							BMNH		Meyrick coll. specimen 9/11						BM34299	Wings	euparal	E.J. van Nieukerken						14.83	74.15
			PreservedSpecimen	Holocacista selastis	E.J. van Nieukerken	Syntype	1							India	Karnataka			Karwar	R. Maxwell				1924-09-01	1924-09-30							BMNH		Meyrick coll. specimen 7/11															14.83	74.15
RMNH.INS.18451	HELA063-13	KP697791	PreservedSpecimen	Holocacista sp Dyerophytum_UAE	E.J. van Nieukerken					1		leafmine voucher		United Arab Emirates	Fujairah			Wadi Hayl	E.J. van Nieukerken	40595					EvN2011047	EvN no 2011047		leafmines	bushes in wadi in mountains		RMNH				Dyerophytum indicum			E.J. van Nieukerken								GPS Dakota	WGS84	25.0811	56.2246
RMNH.INS.30301			PreservedSpecimen	Holocacista sp Dyerophytum_UAE	E.J. van Nieukerken					1			larva	Oman	Ad Dakhiliyah			Jebel al Akhdar, road to Saiq	E.J. van Nieukerken & S. Richter	2014-01-08					EvN2014034	EvN no 2014034-M	taken from mine	leafmines	rocky slopes with varied ungrazed vegetation		RMNH	Tissue collection -80	Freezer Box55		Dyerophytum indicum			E.J. van Nieukerken								GPS Dakota	WGS84	23.0093	57.6985
			PreservedSpecimen	Holocacista sp Dyerophytum_UAE	E.J. van Nieukerken					1 cocoon			larva	Oman	Ad Dakhiliyah			Jebel al Akhdar, road to Saiq	E.J. van Nieukerken & S. Richter	2014-01-08					EvN2014034	EvN no 2014034-K		leafmines	rocky slopes with varied ungrazed vegetation	el	RMNH				Dyerophytum indicum			E.J. van Nieukerken								GPS Dakota	WGS84	23.0093	57.6985
RMNH.INS.24628	HELA108-14	KP697796	PreservedSpecimen	Holocacista sp Dyerophytum_UAE	E.J. van Nieukerken		1						larva	United Arab Emirates	Fujairah			Wadi Hayl	E.J. van Nieukerken & S. Richter	2013-12-31			2014-01-29		EvN2013216	EvN no 2013216-K		leafmines	bushes in wadi in mountains	el	RMNH				Dyerophytum indicum			E.J. van Nieukerken	EvN4628							GPS Dakota	WGS84	25.0808	56.2248
RMNH.INS.30260	HELA115-14	KP697794	PreservedSpecimen	Holocacista sp Dyerophytum_UAE	E.J. van Nieukerken					1	1		larva	United Arab Emirates	Fujairah			Wadi Hayl	E.J. van Nieukerken & S. Richter	2013-12-31					EvN2013216	EvN no 2013216-M	taken from mine	leafmines	bushes in wadi in mountains		RMNH	DNA extract (+slide)	Freezer Box54		Dyerophytum indicum			E.J. van Nieukerken	slide	larva						GPS Dakota	WGS84	25.0808	56.2248
RMNH.INS.30261			PreservedSpecimen	Holocacista sp Dyerophytum_UAE	E.J. van Nieukerken					1			larva	United Arab Emirates	Fujairah			Wadi Hayl	E.J. van Nieukerken & S. Richter	2013-12-31					EvN2013216	EvN no 2013216-M	parasitised larva taken from mine	leafmines	bushes in wadi in mountains		RMNH	Tissue collection -80	Freezer Box54		Dyerophytum indicum			E.J. van Nieukerken								GPS Dakota	WGS84	25.0808	56.2248
RMNH.INS.30262			PreservedSpecimen	Holocacista sp Dyerophytum_UAE	E.J. van Nieukerken					1			larva	United Arab Emirates	Fujairah			Wadi Hayl	E.J. van Nieukerken & S. Richter	2013-12-31					EvN2013216	EvN no 2013216-M	taken from mine	leafmines	bushes in wadi in mountains		RMNH	Tissue collection -80	Freezer Box54		Dyerophytum indicum			E.J. van Nieukerken								GPS Dakota	WGS84	25.0808	56.2248
RMNH.INS.30281			PreservedSpecimen	Holocacista sp Dyerophytum_UAE	E.J. van Nieukerken					1			larva	United Arab Emirates	Fujairah			Wadi Hayl	E.J. van Nieukerken & S. Richter	2013-12-31					EvN2013216	EvN no 2013216-M	loose larva died	leafmines	bushes in wadi in mountains		RMNH	Tissue collection -80	Freezer Box54		Dyerophytum indicum			E.J. van Nieukerken								GPS Dakota	WGS84	25.0808	56.2248
RMNH.INS.30282			PreservedSpecimen	Holocacista sp Dyerophytum_UAE	E.J. van Nieukerken					1			larva	United Arab Emirates	Fujairah			Wadi Hayl	E.J. van Nieukerken & S. Richter	2013-12-31					EvN2013216	EvN no 2013216-M	loose larva died	leafmines	bushes in wadi in mountains		RMNH	Tissue collection -80	Freezer Box54		Dyerophytum indicum			E.J. van Nieukerken								GPS Dakota	WGS84	25.0808	56.2248
RMNH.INS.30283			PreservedSpecimen	Holocacista sp Dyerophytum_UAE	E.J. van Nieukerken					1			larva	United Arab Emirates	Fujairah			Wadi Hayl	E.J. van Nieukerken & S. Richter	2013-12-31					EvN2013216	EvN no 2013216-M	loose larva died	leafmines	bushes in wadi in mountains		RMNH	Tissue collection -80	Freezer Box54		Dyerophytum indicum			E.J. van Nieukerken								GPS Dakota	WGS84	25.0808	56.2248
RMNH.INS.30291			PreservedSpecimen	Holocacista sp Dyerophytum_UAE	E.J. van Nieukerken					1			larva	United Arab Emirates	Fujairah			Wadi Hayl	E.J. van Nieukerken & S. Richter	2013-12-31					EvN2013216	EvN no 2013216-M	fresh dead larva	leafmines	bushes in wadi in mountains		RMNH	Tissue collection -80	Freezer Box54		Dyerophytum indicum			E.J. van Nieukerken								GPS Dakota	WGS84	25.0808	56.2248
RMNH.INS.30292			PreservedSpecimen	Holocacista sp Dyerophytum_UAE	E.J. van Nieukerken					1			larva	United Arab Emirates	Fujairah			Wadi Hayl	E.J. van Nieukerken & S. Richter	2013-12-31					EvN2013216	EvN no 2013216-M	fresh dead larva	leafmines	bushes in wadi in mountains		RMNH	Tissue collection -80	Freezer Box54		Dyerophytum indicum			E.J. van Nieukerken								GPS Dakota	WGS84	25.0808	56.2248
RMNH.INS.30293			PreservedSpecimen	Holocacista sp Dyerophytum_UAE	E.J. van Nieukerken						1		larva	United Arab Emirates	Fujairah			Wadi Hayl	E.J. van Nieukerken & S. Richter	2013-12-31					EvN2013216	EvN no 2013216-M	live pupa	leafmines	bushes in wadi in mountains		RMNH	Tissue collection -80	Freezer Box54		Dyerophytum indicum			E.J. van Nieukerken								GPS Dakota	WGS84	25.0808	56.2248
RMNH.INS.30294			PreservedSpecimen	Holocacista sp Dyerophytum_UAE	E.J. van Nieukerken					1			larva	United Arab Emirates	Fujairah			Wadi Hayl	E.J. van Nieukerken & S. Richter	2013-12-31					EvN2013216	EvN no 2013216-M	live prepupa	leafmines	bushes in wadi in mountains		RMNH	Tissue collection -80	Freezer Box54		Dyerophytum indicum			E.J. van Nieukerken								GPS Dakota	WGS84	25.0808	56.2248
			PreservedSpecimen	Holocacista sp Dyerophytum_UAE	E.J. van Nieukerken		5	5					larva	United Arab Emirates	Fujairah			Wadi Hayl	E.J. van Nieukerken & S. Richter	2013-12-31			2014-01-29	2014-02-06	EvN2013216	EvN no 2013216-K		leafmines	bushes in wadi in mountains	el	RMNH				Dyerophytum indicum			E.J. van Nieukerken								GPS Dakota	WGS84	25.0808	56.2248
RMNH.INS.24361	HELA064-13	KP697802	PreservedSpecimen	Holocacista sp Impatiens_Vietnam	E.J. van Nieukerken		1							Vietnam	Ninh Bình			Cuc Phuong NP, 1.2 km NW Xóm Bông	E.J. van Nieukerken & C. Doorenweerd	2009-10-06			2009-10-30	2009-11-08	EvN2009093	EvN no 2009093	+DNA	leafmines	primary rainforest on limestone	el	RMNH				Impatiens clavigera			E.J. van Nieukerken	EvN4361	Male genitalia	euparal	EJvN	2013-02-19			GPS Dakota	WGS84	20.3549	105.584
			PreservedSpecimen	Holocacista sp Impatiens_Vietnam	E.J. van Nieukerken		1							Vietnam	Ninh Bình			Cuc Phuong NP, 1.2 km NW Xóm Bông	E.J. van Nieukerken & C. Doorenweerd	2009-10-06			2009-10-30	2009-11-08	EvN2009093	EvN no 2009093		leafmines	primary rainforest on limestone	el	RMNH				Impatiens clavigera			E.J. van Nieukerken								GPS Dakota	WGS84	20.3549	105.584
			PreservedSpecimen	Holocacista sp Impatiens_Vietnam	E.J. van Nieukerken			4						Vietnam	Ninh Bình			Cuc Phuong NP, 1.2 km NW Xóm Bông	E.J. van Nieukerken & C. Doorenweerd	2009-10-06			2009-10-30	2009-11-08	EvN2009093			leafmines	primary rainforest on limestone	el	RMNH				Impatiens clavigera			E.J. van Nieukerken								GPS Dakota	WGS84	20.3549	105.584
			PreservedSpecimen	Holocacista sp Impatiens_Vietnam	E.J. van Nieukerken			1						Vietnam	Ninh Bình			Cuc Phuong NP, trail 0.5 km E Xóm Bông	E.J. van Nieukerken & C. Doorenweerd	2009-10-08			2009-11-03		EvN2009115			leafmines	primary rainforest on limestone	el	RMNH				Impatiens clavigera			E.J. van Nieukerken								GPS Dakota	WGS84	20.3491	105.599
			PreservedSpecimen	Holocacista sp Impatiens_Vietnam	E.J. van Nieukerken		1							Vietnam	Ninh Bình			Cuc Phuong NP, trail 0.5 km N Xóm Bông	E.J. van Nieukerken & C. Doorenweerd	2009-10-07			2009-10-28		EvN2009102			leafmines	primary rainforest on limestone	el	RMNH				Impatiens clavigera			E.J. van Nieukerken								GPS Dakota	WGS84	20.3557	105.593
RMNH.INS.17961	HELA065-13	KP697787	PreservedSpecimen	Holocacista sp Impatiens_Vietnam	E.J. van Nieukerken						1	leafmine voucher	larva	Vietnam	Ninh Bình			Cuc Phuong NP, trail 1.1 km NE Xóm Bông	E.J. van Nieukerken & C. Doorenweerd	40093					EvN2009107	EvN no 2009107		leafmines	primary rainforest on limestone		RMNH				Impatiens clavigera			E.J. van Nieukerken								GPS Dakota	WGS84	20.358	105.601
RMNH.INS.30054	HELA112-14	KP697808	PreservedSpecimen	Holocacista sp Lasianthus_Borneo	C. Doorenweerd					1	1		larva	Malaysia	Sabah			Ranau: Kinabalu park	Camiel Doorenweerd	2013-08-15					CD13011	CD13011	dried larva from mine				RMNH	DNA extract (+slide)	Freezer Box51		Lasianthus			C. Doorenweerd								GPS	WGS84	6.009	116.542
RMNH.INS.30250	HELA114-14	KP697789	PreservedSpecimen	Holocacista sp Lasianthus_Borneo	E.J. van Nieukerken					1	1		larva	Malaysia	Sabah			Ranau: Kinabalu park	Camiel Doorenweerd	2013-08-15					CD13011	CD13011	dried larva from mine				RMNH	DNA extract (+slide)	Freezer Box54		Lasianthus			C. Doorenweerd								GPS	WGS84	6.009	116.542
RMNH.INS.24367	HELA069-13	KP697803	PreservedSpecimen	Holocacista sp Psychotria_Australia	E.J. van Nieukerken		1							Australia	Queensland	Lamington NP		Daves-Ck. Circuit	R.J.B. Hoare & C. van den Berg	2000-07-08			2000-09-08		CvdB Loc III.13		+DNA			el	RMNH				Psychotria simmondsiana				EvN4367	Male genitalia		E.J. van Nieukerken		28.1345S-153.12E	Degrees Minutes Seconds	label		-28.2292	153.2
RMNH.INS.29541	HELA068-13	KP697811	PreservedSpecimen	Holocacista sp Taiwan_Paedaeria	E.J. van Nieukerken					1	1		larva	Taiwan	Gaoxiong Shi			Gaoxiong, Shiushan Nature Park	C. Doorenweerd & E.J. van Nieukerken	2012-10-21					EvN2012340	EvN no 2012340-M	taken from mine	leafmines	secondary forest on limestone		RMNH	DNA extract (+slide)	Freezer Box46		Paederia foetida			E.J. van Nieukerken								GPS Dakota	WGS84	22.6549	120.27
RMNH.INS.29542			PreservedSpecimen	Holocacista sp Taiwan_Paedaeria	E.J. van Nieukerken					1			larva	Taiwan	Gaoxiong Shi			Gaoxiong, Shiushan Nature Park	C. Doorenweerd & E.J. van Nieukerken	2012-10-21					EvN2012340	EvN no 2012340-M	taken from mine	leafmines	secondary forest on limestone		RMNH	Tissue collection -80	Freezer Box46		Paederia foetida			E.J. van Nieukerken								GPS Dakota	WGS84	22.6549	120.27
			PreservedSpecimen	Holocacista sp Taiwan_Paedaeria	E.J. van Nieukerken		1	2		cocoons			larva	Taiwan	Gaoxiong Shi			Gaoxiong, Shiushan Nature Park	C. Doorenweerd & E.J. van Nieukerken	2012-10-21			2012-11-22		EvN2012340	EvN no 2012340-K		leafmines	secondary forest on limestone	el	RMNH				Paederia foetida			E.J. van Nieukerken								GPS Dakota	WGS84	22.6549	120.27
RMNH.INS.29508			PreservedSpecimen	Holocacista sp Taiwan_Paedaeria	E.J. van Nieukerken					1			larva	Taiwan	Pingdong			Kenting Nat. Park, Eluanbi Park	C. Doorenweerd & E.J. van Nieukerken	2012-10-18					EvN2012314	EvN no 2012314-M	parasitised larva taken from mine	leafmines	coastal limestone forest		RMNH	DNA extract (+slide)	Freezer Box46		Paederia foetida			E.J. van Nieukerken								GPS Dakota	WGS84	21.9032	120.85
RMNH.INS.29509			PreservedSpecimen	Holocacista sp Taiwan_Paedaeria	E.J. van Nieukerken					1			larva	Taiwan	Pingdong			Kenting Nat. Park, Eluanbi Park	C. Doorenweerd & E.J. van Nieukerken	2012-10-18					EvN2012314	EvN no 2012314-M	taken from mine	leafmines	coastal limestone forest		RMNH	Tissue collection -80	Freezer Box46		Paederia foetida			E.J. van Nieukerken								GPS Dakota	WGS84	21.9032	120.85
			PreservedSpecimen	Holocacista sp Taiwan_Paedaeria	E.J. van Nieukerken		1	1		cocoons			larva	Taiwan	Pingdong			Kenting Nat. Park, Eluanbi Park	C. Doorenweerd & E.J. van Nieukerken	2012-10-18			2012-11-12	2012-11-17	EvN2012314	EvN no 2012314-K		leafmines	coastal limestone forest	el	RMNH				Paederia foetida			E.J. van Nieukerken								GPS Dakota	WGS84	21.9032	120.85
			PreservedSpecimen	Holocacista sp. Rhoicissus_tomentosa	E.J. van Nieukerken							3 mines on 3 leaves		South Africa	Limpopo	Louis Trichardt			L. Vári	1964-03-17					Vari.Ac.no.2693	Ac. no. 2693					TMSA		Herb Sheet	Herbarium sheet loaned to Leiden, sheet mixed	Rhoicissus tomentosa	Rhoicissus capensis										Google Earth		-23.04	29.9
			PreservedSpecimen	Holocacista sp. Rhoicissus_tomentosa	E.J. van Nieukerken				1				larva	South Africa	Limpopo	Louis Trichardt			L. Vári	1964-03-17			1964-04-10		Vari.Ac.no.2694	Ac. no. 2694	2 mines			reared from larva	TMSA		Dr 58- ut 2	material seen in TM	Rhoicissus tomentosa	Rhoicissus capensis										Google Earth		-23.04	29.9
			PreservedSpecimen	Holocacista sp. Rhoicissus_tomentosa	E.J. van Nieukerken		1						larva	South Africa	Limpopo	Louis Trichardt			L. Vári	1964-03-17			1964-04-07		Vari.Ac.no.2694	Ac. no. 2694	2 mines			reared from larva	TMSA		Dr 58- ut 2	material seen in TM	Rhoicissus tomentosa	Rhoicissus capensis										Google Earth		-23.04	29.9
			PreservedSpecimen	Holocacista sp. Rhoicissus_tomentosa	E.J. van Nieukerken							2 mines on 2 leaves		South Africa	Limpopo	Louis Trichardt			L. Vári	1964-03-17					Vari.Ac.no.2694	Ac. no. 2694	2 mines				TMSA		Herb Sheet	Herbarium sheet loaned to Leiden	Rhoicissus tomentosa	Rhoicissus capensis										Google Earth		-23.04	29.9
			PreservedSpecimen	Holocacista sp. Rhoicissus_tomentosa	E.J. van Nieukerken			1					larva	Zimbabwe	Harare			Mt. Selinda	L. Vári	1956-04-08			1956-05-04		Vari.Ac.no.1783	Ac. no. 1783	3 mines + some empty			reared from larva	TMSA		Dr 57- ut 9	Specimens loaned to Leiden	Rhoicissus tomentosa	Rhoicissus capensis?										Google Earth		-17.87	31.21
			PreservedSpecimen	Holocacista sp. Rhoicissus_tomentosa	E.J. van Nieukerken							1 leaf with 11 mines		Zimbabwe	Harare			Mt. Selinda	L. Vári	1956-04-08					Vari.Ac.no.1783	Ac. no. 1783	3 mines + some empty				TMSA		herb Sheet	Herbarium sheet loaned to Leiden	Rhoicissus tomentosa	Rhoicissus capensis?										Google Earth		-17.87	31.21
			PreservedSpecimen	Holocacista sp. Rhoicissus_tomentosa	E.J. van Nieukerken					1 cocoon			larva	Zimbabwe	Masvingo			Vumba, Mareh	L. Vári	1964-03-07					Vari.Ac.no.2649	Ac. no. 2649	1 + a few empty mines				TMSA		Dr 58- ut 4	material seen in TM	Rhoicissus tomentosa	Rhoicissus capensis										Google Earth		-19.89	31.37
			PreservedSpecimen	Holocacista sp. Rhoicissus_tomentosa	E.J. van Nieukerken							5 mines on 4 leaves		Zimbabwe	Masvingo			Vumba, Mareh	L. Vári	1964-03-07					Vari.Ac.no.2649	Ac. no. 2649					TMSA		Herb Sheet	Herbarium sheet loaned to Leiden	Rhoicissus tomentosa	Rhoicissus capensis										Google Earth		-19.89	31.37
			PreservedSpecimen	Holocacista sp. Rhoicissus_tridentata	E.J. van Nieukerken				1				larva	South Africa	Gauteng	Pretoria		Meintjeskop	Dr E.K. Hartwig	1951-06-03			1951-10-20		Vari.Ac.no.0334	Ac. no. 334	1+ some empty mines			reared from larva	TMSA		Dr 56- ut 10	material seen in TM	Rhoicissus tridentata subsp. cuneifolia	Rhoicissus cuneifolius										Google Earth		-25.74	28.21
			PreservedSpecimen	Holocacista sp. Rhoicissus_tridentata	E.J. van Nieukerken		1						larva	South Africa	Gauteng	Pretoria		Meintjeskop	L. Vári	1951-06-07			1951-11-01		Vari.Ac.no.0339	Ac. no. 339	29 mines			reared from larva	TMSA		Dr 56- ut 5	Specimens loaned to Leiden	Rhoicissus tridentata subsp. cuneifolia	Rhoicissus cuneifolia			TM10347	Male genitalia						Google Earth		-25.74	28.21
			PreservedSpecimen	Holocacista sp. Rhoicissus_tridentata	E.J. van Nieukerken			1					larva	South Africa	Gauteng	Pretoria		Meintjeskop	L. Vári	1951-06-07			1951-10-17		Vari.Ac.no.0339	Ac. no. 339	29 mines			reared from larva	TMSA		Dr 56- ut 5	Specimens loaned to Leiden	Rhoicissus tridentata subsp. cuneifolia	Rhoicissus cuneifolia			TM2412	Wings						Google Earth		-25.74	28.21
			PreservedSpecimen	Holocacista sp. Rhoicissus_tridentata	E.J. van Nieukerken			1					larva	South Africa	Gauteng	Pretoria		Meintjeskop	L. Vári	1951-06-07			1951-09-23		Vari.Ac.no.0341	Ac. no. 341	8 + some empty mines			reared from larva	TMSA		Dr 56- ut 9	Specimens loaned to Leiden	Rhoicissus tridentata subsp. cuneifolia	Rhoicissus cuneifolia			TM2413	Wings						Google Earth		-25.74	28.21
			PreservedSpecimen	Holocacista sp. Rhoicissus_tridentata	E.J. van Nieukerken					Cocoons			larva	South Africa	Gauteng	Pretoria		Meintjeskop	L. Vári	1951-06-07					Vari.Ac.no.0339	Ac. no. 339	29 mines				TMSA		Dr 56- ut 5	Specimens loaned to Leiden	Rhoicissus tridentata subsp. cuneifolia	Rhoicissus cuneifolia			TM4024	Pupal Exuviae						Google Earth		-25.74	28.21
			PreservedSpecimen	Holocacista sp. Rhoicissus_tridentata	E.J. van Nieukerken			1					larva	South Africa	Gauteng	Pretoria		Meintjeskop	L. Vári	1951-06-07			1951-09-23		Vari.Ac.no.0341	Ac. no. 341	8 + some empty mines			reared from larva	TMSA		Dr 56- ut 9	Specimens loaned to Leiden	Rhoicissus tridentata subsp. cuneifolia	Rhoicissus cuneifolia			TM6770	Female genitalia						Google Earth		-25.74	28.21
			PreservedSpecimen	Holocacista sp. Rhoicissus_tridentata	E.J. van Nieukerken			1					larva	South Africa	Gauteng	Pretoria		Meintjeskop	L. Vári	1951-06-07			1951-10-22		Vari.Ac.no.0339	Ac. no. 339	29 mines			reared from larva	TMSA		Dr 56- ut 5	Specimens loaned to Leiden	Rhoicissus tridentata subsp. cuneifolia	Rhoicissus cuneifolia			TM6829	Female genitalia						Google Earth		-25.74	28.21
			PreservedSpecimen	Holocacista sp. Rhoicissus_tridentata	E.J. van Nieukerken				21				larva	South Africa	Gauteng	Pretoria		Meintjeskop	L. Vári	1951-06-07			1951-10-08	1951-11-06	Vari.Ac.no.0339	Ac. no. 339	29 mines			reared from larva	TMSA		Dr 56- ut 5	material seen in TM	Rhoicissus tridentata subsp. cuneifolia	Rhoicissus cuneifolia										Google Earth		-25.74	28.21
			PreservedSpecimen	Holocacista sp. Rhoicissus_tridentata	E.J. van Nieukerken		1	1					larva	South Africa	Gauteng	Pretoria		Meintjeskop	L. Vári	1951-06-07			1951-10-10	1951-10-21	Vari.Ac.no.0339	Ac. no. 339	29 mines			reared from larva	TMSA		Dr 56- ut 5	Specimens loaned to Leiden	Rhoicissus tridentata subsp. cuneifolia	Rhoicissus cuneifolia										Google Earth		-25.74	28.21
			PreservedSpecimen	Holocacista sp. Rhoicissus_tridentata	E.J. van Nieukerken					cocoons			larva	South Africa	Gauteng	Pretoria		Meintjeskop	L. Vári	1951-06-07					Vari.Ac.no.0340	Ac. no. 340	47 mines				TMSA		Dr 56- ut 10	material seen in TM	Rhoicissus tridentata subsp. cuneifolia	Rhoicissus cuneifolia										Google Earth		-25.74	28.21
			PreservedSpecimen	Holocacista sp. Rhoicissus_tridentata	E.J. van Nieukerken							several mines, mixed with salutans		South Africa	Gauteng	Pretoria		Meintjeskop	L. Vári	1951-06-07					Vari.Ac.no.0340	Ac. no. 340					TMSA		Herb Sheet	Herbarium sheet loaned to Leiden	Rhoicissus tridentata subsp. cuneifolia	Rhoicissus cuneifolia										Google Earth		-25.74	28.21
			PreservedSpecimen	Holocacista sp. Rhoicissus_tridentata	E.J. van Nieukerken				5				larva	South Africa	Gauteng	Pretoria		Meintjeskop	L. Vári	1951-06-07			1951-09-19	1951-10-09	Vari.Ac.no.0341	Ac. no. 341	8 + some empty mines			reared from larva	TMSA		Dr 56- ut 9	material seen in TM	Rhoicissus tridentata subsp. cuneifolia	Rhoicissus cuneifolia										Google Earth		-25.74	28.21
			PreservedSpecimen	Holocacista sp. Rhoicissus_tridentata	E.J. van Nieukerken			1					larva	South Africa	Gauteng	Pretoria		Meintjeskop	L. Vári	1951-06-07			1951-10-04		Vari.Ac.no.0341	Ac. no. 341	8 + some empty mines			reared from larva	TMSA		Dr 56- ut 9	Specimens loaned to Leiden	Rhoicissus tridentata subsp. cuneifolia	Rhoicissus cuneifolia										Google Earth		-25.74	28.21
			PreservedSpecimen	Holocacista sp. Rhoicissus_tridentata	E.J. van Nieukerken			1				2 incomplete mines (mixed with salutans)	larva	South Africa	Gauteng	Pretoria		Meintjeskop	L. Vári	1951-06-07					Vari.Ac.no.0341	Ac. no. 341	8 + some empty mines				TMSA		Herb Sheet	Herbarium sheet loaned to Leiden	Rhoicissus tridentata subsp. cuneifolia	Rhoicissus cuneifolia										Google Earth		-25.74	28.21
			PreservedSpecimen	Holocacista sp. Rhoicissus_tridentata	E.J. van Nieukerken					cocoons			larva	South Africa	Gauteng	Pretoria		Meintjeskop	L. Vári	1952-09-01					Vari.Ac.no.0522	Ac. no. 522	some mines				TMSA		Dr 56- ut 10	material seen in TM	Rhoicissus tridentata subsp. cuneifolia	Rhoicissus cuneifolia										Google Earth		-25.74	28.21
			PreservedSpecimen	Holocacista sp. Rhoicissus_tridentata	E.J. van Nieukerken					cocoons			larva	South Africa	Gauteng	Pretoria		Meintjeskop	L. Vári	1952-09-01					Vari.Ac.no.0523	Ac. no. 523	1 mine				TMSA		Dr 56- ut 10	material seen in TM	Rhoicissus tridentata subsp. cuneifolia	Rhoicissus cuneifolia										Google Earth		-25.74	28.21
			PreservedSpecimen	Holocacista sp. Rhoicissus_tridentata	E.J. van Nieukerken				17				larva	South Africa	Gauteng	Pretoria		Meintjeskop	L. Vári	1953-05-27			1953-09-27	1953-11-06	Vari.Ac.no.0833	Ac. no. 833	30 mines			reared from larva	TMSA		Dr 56- ut 6	material seen in TM	Rhoicissus tridentata subsp. cuneifolia	Rhoicissus cuneifolia										Google Earth		-25.74	28.21
RMNH.INS.24380			PreservedSpecimen	Holocacista sp. Rhoicissus_tridentata	E.J. van Nieukerken		1						larva	South Africa	KwaZulu-Natal			Mt. Edgecombe	L. Vári	1954-03-31			1954-04-26		Vari.Ac.no.1225	Ac. no. 1225	6 + some empty mines			reared from larva	TMSA		Dr 57- ut 6	Specimens loaned to Leiden	Rhoicissus tridentata subsp. cuneifolia	Rhoicissus cuneifolius			EvN4380	Male genitalia	glycerin					Google Earth		-29.72	31.04
			PreservedSpecimen	Holocacista sp. Rhoicissus_tridentata	E.J. van Nieukerken				2				larva	South Africa	KwaZulu-Natal			Mt. Edgecombe	L. Vári	1954-03-31			1954-04-21	1954-04-26	Vari.Ac.no.1225	Ac. no. 1225	6 + some empty mines			reared from larva	TMSA		Dr 57- ut 6	material seen in TM	Rhoicissus tridentata subsp. cuneifolia	Rhoicissus cuneifolius										Google Earth		-29.72	31.04
			PreservedSpecimen	Holocacista sp. Rhoicissus_tridentata	E.J. van Nieukerken			1		+ cocoons			larva	South Africa	KwaZulu-Natal			Mt. Edgecombe	L. Vári	1954-03-31			1954-04-26		Vari.Ac.no.1225	Ac. no. 1225	6 + some empty mines			reared from larva	TMSA		Dr 57- ut 6	Specimens loaned to Leiden	Rhoicissus tridentata subsp. cuneifolia	Rhoicissus cuneifolius										Google Earth		-29.72	31.04
			PreservedSpecimen	Holocacista sp. Rhoicissus_tridentata	E.J. van Nieukerken							1 leaflet with 4 mines	larva	South Africa	KwaZulu-Natal			Mt. Edgecombe	L. Vári	1954-03-31					Vari.Ac.no.1225	Ac. no. 1225	6 + some empty mines				TMSA		Envelope	Specimens loaned to Leiden	Rhoicissus tridentata subsp. cuneifolia	Rhoicissus cuneifolius										Google Earth		-29.72	31.04
			PreservedSpecimen	Holocacista sp. Rhoicissus_tridentata	E.J. van Nieukerken		1						larva	South Africa	Gauteng			Suikerbosrand	M.J. Scoble	1975-10-21	1975-10-24		1975-11-10		Vari.Ac.no.3472	Ac. no 3472	some tenanted and empty mines			reared from larva	TMSA		Dr 58- ut 13	Specimens loaned to Leiden	Rhoicissus	Rhoicissus			TM10476, TM3890	Male genitalia, wings						Google Earth		-28.48	28.23
			PreservedSpecimen	Holocacista sp. Rhoicissus_tridentata	E.J. van Nieukerken			1					larva	South Africa	Gauteng			Suikerbosrand	M.J. Scoble	1975-10-21	1975-10-24		1975-11-07		Vari.Ac.no.3472	Ac. no 3472	some tenanted and empty mines			reared from larva	TMSA		Dr 58- ut 13	Specimens loaned to Leiden	Rhoicissus	Rhoicissus			TM10477	Female genitalia						Google Earth		-28.48	28.23
			PreservedSpecimen	Holocacista sp. Rhoicissus_tridentata	E.J. van Nieukerken		1						larva	South Africa	Gauteng	Pretoria		Wonderboom Zuid	L. Vári	1950-04-01			1950-10-12		Vari.Ac.no.0201	Ac. no. 201				reared from larva	TMSA		Dr 56- ut 4	Specimens loaned to Leiden	Rhoicissus tridentata subsp. cuneifolia	Rhoicissus cuneifolius			TM6767	Male genitalia						Google Earth		-25.69	28.19
			PreservedSpecimen	Holocacista sp. Rhoicissus_tridentata	E.J. van Nieukerken			1					larva	South Africa	Gauteng	Pretoria		Wonderboom Zuid	L. Vári	1950-04-01			1950-11-27		Vari.Ac.no.0201	Ac. no. 201				reared from larva	TMSA		Dr 56- ut 4	Specimens loaned to Leiden	Rhoicissus tridentata subsp. cuneifolia	Rhoicissus cuneifolius			TM6769	Female genitalia						Google Earth		-25.69	28.19
			PreservedSpecimen	Holocacista sp. Rhoicissus_tridentata	E.J. van Nieukerken				5				larva	South Africa	Gauteng	Pretoria		Wonderboom Zuid	L. Vári	1950-04-01			1950-10-12	1950-11-30	Vari.Ac.no.0201	Ac. no. 201				reared from larva	TMSA		Dr 56- ut 4	material seen in TM	Rhoicissus tridentata subsp. cuneifolia	Rhoicissus cuneifolius										Google Earth		-25.69	28.19
			PreservedSpecimen	Holocacista sp. Rhoicissus_tridentata	E.J. van Nieukerken							19 mines on 17 leaflets		South Africa	Gauteng	Pretoria		Wonderboom Zuid	L. Vári	1950-04-01					Vari.Ac.no.0201	Ac. no. 201					TMSA		Herb Sheet (2)	Herbarium sheet loaned to Leiden	Rhoicissus tridentata subsp. cuneifolia	Rhoicissus cuneifolia										Google Earth		-25.69	28.19
			PreservedSpecimen	Holocacista sp. Rhoicissus_tridentata	E.J. van Nieukerken		1						larva	South Africa	Gauteng	Pretoria		Wonderboom Zuid	L. Vári	1950-12-16			1951-01-08		Vari.Ac.no.0298	Ac. no. 298	15 mines			reared from larva	TMSA		Dr 56- ut 4	Specimens loaned to Leiden	Rhoicissus tridentata subsp. cuneifolia	Rhoicissus cuneifolia			TM2358	Wings						Google Earth		-25.69	28.19
			PreservedSpecimen	Holocacista sp. Rhoicissus_tridentata	E.J. van Nieukerken				9				larva	South Africa	Gauteng	Pretoria		Wonderboom Zuid	L. Vári	1950-12-16			1950-12-29	1951-01-10	Vari.Ac.no.0298	Ac. no. 298	15 mines			reared from larva	TMSA		Dr 56- ut 4	material seen in TM	Rhoicissus tridentata subsp. cuneifolia	Rhoicissus cuneifolia										Google Earth		-25.69	28.19
			PreservedSpecimen	Holocacista sp. Rhoicissus_tridentata	E.J. van Nieukerken			2					larva	South Africa	Gauteng	Pretoria		Wonderboom Zuid	L. Vári	1950-12-16			1951-01-02	1951-01-08	Vari.Ac.no.0298	Ac. no. 298	15 mines			reared from larva	TMSA		Dr 56- ut 4	Specimens loaned to Leiden	Rhoicissus tridentata subsp. cuneifolia	Rhoicissus cuneifolia										Google Earth		-25.69	28.19
			PreservedSpecimen	Holocacista sp. Rhoicissus_tridentata	E.J. van Nieukerken							18 mines (mixed with salutans)		South Africa	Gauteng	Pretoria		Wonderboom Zuid	L. Vári	1950-12-16					Vari.Ac.no.0298	Ac. no. 298	15 mines				TMSA		Herb Sheet	Herbarium sheet loaned to Leiden	Rhoicissus tridentata subsp. cuneifolia	Rhoicissus cuneifolius										Google Earth		-25.69	28.19
			PreservedSpecimen	Holocacista sp. Rhoicissus_tridentata	E.J. van Nieukerken							1 leaf with 2 mines		South Africa	Gauteng	Pretoria		Wonderboom Zuid	L. Vári	1950-12-16					Vari.Ac.no.0298	Ac. no. 298	15 mines				TMSA		Envelope	Specimens loaned to Leiden	Rhoicissus tridentata subsp. cuneifolia	Rhoicissus cuneifolius										Google Earth		-25.69	28.19
RMNH.INS.24385			PreservedSpecimen	Holocacista sp. Rhoicissus_tridentata	E.J. van Nieukerken		1						larva	Zimbabwe	Harare			Mt. Selinda	L. Vári	1956-04-08			1956-04-29		Vari.Ac.no.1784	Ac. no. 1784	1 mine			reared from larva	TMSA		Dr 57- ut 9	Specimens loaned to Leiden	Rhoicissus tridentata subsp. cuneifolia	Rhoicissus cuneifolius			EvN4385	Male genitalia	glycerin					Google Earth		-17.87	31.21
			PreservedSpecimen	Holocacista sp_Conostegia	E.J. van Nieukerken			1						Costa Rica	Puntarenas			Monteverde, Bajo del Tigre, Bosque del Nino	Kenji Nishida				2012-04-06						leaf miner?? biology unknwon	el	RMNH				Conostegia xalapensis									10.18'20"N-084.48'55"W	Degrees Minutes Seconds	label		10.3001	-84.8153
			PreservedSpecimen	Holocacista sp_Conostegia	E.J. van Nieukerken		1	1						Costa Rica	Puntarenas			Monteverde, Estación Biológica Monteverde	Kenji Nishida	2007-07-01	2007-07-31		2013-08-21	2013-08-29					leaf miner	el	RMNH				Conostegia pitierri									10.19'08"N-084.48'32"W	Degrees Minutes Seconds	label		10.3167	-84.8089
			PreservedSpecimen	Holocacista sp_Conostegia	E.J. van Nieukerken			1						Costa Rica	Puntarenas			Monteverde, Estación Biológica Monteverde	Kenji Nishida				2012-04-07	2012-04-08			1 in EtOH (Kenji)		leaf miner	el	RMNH				Conostegia pitierri									10.19'08"N-084.48'32"W	Degrees Minutes Seconds	label		10.3167	-84.8089
			PreservedSpecimen	Holocacista sp_Conostegia	E.J. van Nieukerken		1							Costa Rica	Puntarenas			Monteverde, Estación Biológica Monteverde	Kenji Nishida				2013-03-25						leaf miner	el	RMNH				Conostegia brenesii									10.19'08"N-084.48'32"W	Degrees Minutes Seconds	label		10.3167	-84.8089
			PreservedSpecimen	Holocacista sp_Lannea_SA	E.J. van Nieukerken			1					larva	South Africa	Gauteng	Pretoria	[Gezina]	(behind garden Prof. J.)	L. Vári	1951-01-16			1951-02-02		Vari.Ac.no.0317	Ac. no. 317	2 mines			reared from larva	TMSA		Dr 56- ut 7	Specimens loaned to Leiden	Lannea discolor	Lannea discolor										Google Earth		-25.72	28.21
			PreservedSpecimen	Holocacista sp_Lannea_SA	E.J. van Nieukerken				1				larva	South Africa	Gauteng	Pretoria		above Pierneef St.	L. Vári	1953-01-25			1951-02-09	1951-02-12	Vari.Ac.no.0618	Ac. no. 618	14 mines			reared from larva	TMSA		Dr 56- ut 7	material seen in TM	Lannea discolor	Lannea discolor										Google Earth		-25.72	28.23
			PreservedSpecimen	Holocacista sp_Lannea_SA	E.J. van Nieukerken		2	1					larva	South Africa	Gauteng	Pretoria		above Pierneef St.	L. Vári	1953-01-25			1951-02-09	1951-02-12	Vari.Ac.no.0618	Ac. no. 618	14 mines			reared from larva	TMSA		Dr 56- ut 7	Specimens loaned to Leiden	Lannea discolor	Lannea discolor										Google Earth		-25.72	28.23
			PreservedSpecimen	Holocacista sp_Lannea_SA	E.J. van Nieukerken							12 mines on 10 leaflets		South Africa	Gauteng	Pretoria		above Pierneef St.	L. Vári	1953-01-25					Vari.Ac.no.0618	Ac. no. 618	14 mines				TMSA		Herb Sheet	Herbarium sheet loaned to Leiden	Lannea discolor	Lannea discolor										Google Earth		-25.72	28.23
			PreservedSpecimen	Holocacista sp_Lannea_SA	E.J. van Nieukerken				4				larva	South Africa	Gauteng	Pretoria		Magalies Mountain	L. Vári	1953-12-26			1954-01-08	1954-01-11	Vari.Ac.no.1016	Ac. no. 1016	16 + some empty mines			reared from larva	TMSA		Dr 56- ut 7	material seen in TM	Lannea	Lannea										Google Earth		-25.67	28
			PreservedSpecimen	Holocacista sp_Lannea_SA	E.J. van Nieukerken		1						larva	South Africa	Gauteng	Pretoria		Magalies Mountain	L. Vári	1953-12-26			1954-01-08	1954-01-11	Vari.Ac.no.1016	Ac. no. 1016	16 + some empty mines			reared from larva	TMSA		Dr 56- ut 7	Specimens loaned to Leiden	Lannea	Lannea										Google Earth		-25.67	28
			PreservedSpecimen	Holocacista sp4382_PundaMilia	E.J. van Nieukerken			1	1				larva	South Africa	Limpopo	Punda Milia		K.N.P. Survey	L. Vári	1961-11-23			1961-12-11		Vari.Ac.no.2362	Ac. no. 2362				reared from larva	TMSA		Dr 57- ut 11	Specimens loaned to Leiden	Rhoicissus digitata	Rhoicissus revolii										Google Earth		-22.7	31.02
RMNH.INS.24382			PreservedSpecimen	Holocacista sp4382_PundaMilia	E.J. van Nieukerken		1						larva	South Africa	Limpopo	Punda Milia		K.N.P. Survey	L. Vári	1964-12-04				1964-12-21	Vari.Ac.no.2712	Ac. no. 2712	18 mines and some empty			reared from larva	TMSA		Dr 58- ut 3	Specimens loaned to Leiden	Rhoicissus digitata	Rhoicissus revolii			EvN4382	Male genitalia	glycerin					Google Earth		-22.7	31.02
			PreservedSpecimen	Holocacista sp4382_PundaMilia	E.J. van Nieukerken				2				larva	South Africa	Limpopo	Punda Milia		K.N.P. Survey	L. Vári	1964-12-04			1964-12-18	1964-12-21	Vari.Ac.no.2712	Ac. no. 2712	18 mines and some empty			reared from larva	TMSA		Dr 58- ut 3	material seen in TM	Rhoicissus digitata	Rhoicissus revolii										Google Earth		-22.7	31.02
			PreservedSpecimen	Holocacista sp4382_PundaMilia	E.J. van Nieukerken		1	1					larva	South Africa	Limpopo	Punda Milia		K.N.P. Survey	L. Vári	1964-12-04			1964-12-18	1964-12-21	Vari.Ac.no.2712	Ac. no. 2712	18 mines and some empty			reared from larva	TMSA		Dr 58- ut 3	Specimens loaned to Leiden	Rhoicissus digitata	Rhoicissus revolii										Google Earth		-22.7	31.02
			PreservedSpecimen	Holocacista sp4382_PundaMilia	E.J. van Nieukerken							10 mines on 7 leaves		South Africa	Limpopo	Punda Milia		K.N.P. Survey	L. Vári	1964-12-04					Vari.Ac.no.2712	Ac. no. 2712	18 mines and some empty			reared from larva	TMSA		Herb Sheet	Herbarium sheet loaned to Leiden	Rhoicissus digitata	Rhoicissus revolii										Google Earth		-22.7	31.02
			PreservedSpecimen	Holocacista sp4382_PundaMilia	E.J. van Nieukerken		1						larva	South Africa	Gauteng	Pretoria		Meintjeskop	L. Vári	1951-06-07			1951-10-08		Vari.Ac.no.0339	Ac. no. 339	29 mines			reared from larva	TMSA		Dr 56- ut 5	Specimens loaned to Leiden	Rhoicissus tridentata subsp. cuneifolia	Rhoicissus cuneifolia			TM6828	Male genitalia						Google Earth		-25.74	28.21
RMNH.INS.24387			PreservedSpecimen	Holocacista sp4387Cissus	E.J. van Nieukerken		1						larva	Zimbabwe	Masvingo	Lundi		Lundi River	L. Vári	1964-03-04			1964-03-21		Vari.Ac.no.2646	Ac. no. 2646	very young and some old mines			reared from larva	TMSA		Dr 58- ut 2	Specimens loaned to Leiden	Cissus integrifolia				EvN4387	Male genitalia	glycerin					Google Earth		-21.14	31.28
			PreservedSpecimen	Holocacista sp4387Cissus	E.J. van Nieukerken				6				larva	Zimbabwe	Masvingo	Lundi		Lundi River	L. Vári	1964-03-04			1964-03-21	1964-03-25	Vari.Ac.no.2646	Ac. no. 2646	very young and some old mines			reared from larva	TMSA		Dr 58- ut 2	material seen in TM	Cissus integrifolia											Google Earth		-21.14	31.28
			PreservedSpecimen	Holocacista sp4387Cissus	E.J. van Nieukerken		4						larva	Zimbabwe	Masvingo	Lundi		Lundi River	L. Vári	1964-03-04			1964-03-21	1964-03-25	Vari.Ac.no.2646	Ac. no. 2646	very young and some old mines			reared from larva	TMSA		Dr 58- ut 2	Specimens loaned to Leiden	Cissus integrifolia											Google Earth		-21.14	31.28
			PreservedSpecimen	Holocacista sp4387Cissus	E.J. van Nieukerken							15 mines on 4 leaves		Zimbabwe	Masvingo	Lundi		Lundi River	L. Vári	1964-03-04					Vari.Ac.no.2646	Ac. no. 2646	very young and some old mines				TMSA		Herb Sheet	Herbarium sheet loaned to Leiden	Cissus integrifolia											Google Earth		-21.14	31.28
RMNH.INS.24669			PreservedSpecimen	Holocacista Terminalia	E.J. van Nieukerken		1						larva	Namibia	Erongo			Karabib	L. Vári	1959-05-20			1959-06-15		Vari.Ac.no.2108	Ac. no. 2108	1 + some empty mines			reared from larva	TMSA		Dr 57- ut 13	Specimens loaned to Leiden	Terminalia prunioides	Terminalia prunioides			EvN4669	Male genitalia	glycerin					Google Earth		-21.94	15.86
			PreservedSpecimen	Holocacista Terminalia	E.J. van Nieukerken			1					larva	Namibia	Erongo			Karabib	L. Vári	1959-05-20			1959-06-15		Vari.Ac.no.2108	Ac. no. 2108	1 + some empty mines			reared from larva	TMSA		Dr 57- ut 13	Specimens loaned to Leiden	Terminalia prunioides	Terminalia prunioides										Google Earth		-21.94	15.86
			PreservedSpecimen	Holocacista Terminalia	E.J. van Nieukerken							2 leaves with 2 mines		Namibia	Erongo			Karabib	L. Vári	1959-05-20					Vari.Ac.no.2108	Ac. no. 2108	1 + some empty mines				TMSA		Envelope	Specimens loaned to Leiden	Terminalia prunioides	Terminalia prunioides										Google Earth		-21.94	15.86
			PreservedSpecimen	Holocacista varii	E.J. van Nieukerken				4				larva	South Africa	Western Cape	Cape Peninsula		Bakoven	L. Vári	1975-10-29			1975-11-17	1975-11-19	Vari.Ac.no.3499	Ac. no. 3499	mines			reared from larva	TMSA		Dr 58- ut 11	material seen in TM	Pelargonium	Pelargonium										Google Earth		-33.96	18.38
			PreservedSpecimen	Holocacista varii	E.J. van Nieukerken				5				larva	South Africa	Western Cape			Bloubergstrand	L. Vári	1974-10-03			1974-10-26	1974-10-30	Vari.Ac.no.3308	Ac. no. 3308	10 caterp. + some empty mines			reared from larva	TMSA		Dr 58- ut 10	material seen in TM	Pelargonium	Pelargonium										Google Earth		-33.8	18.46
			PreservedSpecimen	Holocacista varii	E.J. van Nieukerken				2				larva	South Africa	Western Cape			Bloubergstrand	L. Vári	1975-10-13			1975-11-14		Vari.Ac.no.3496	Ac. no. 3496	some mines			reared from larva	TMSA		Dr 58- ut 10	material seen in TM	Pelargonium	Pelargonium										Google Earth		-33.8	18.46
			PreservedSpecimen	Holocacista varii	E.J. van Nieukerken				8				larva	South Africa	Western Cape			Cape of Good Hope Nature Reserve	L. Vári	1967-10-27			1967-11-20	1967-11-22	Vari.Ac.no.2885	Ac. no. 2885				reared from larva	TMSA		Dr 58- ut 12	material seen in TM	Pelargonium	Pelargonium										Google Earth		-34.22	18.42
			PreservedSpecimen	Holocacista varii	E.J. van Nieukerken				6				larva	South Africa	Western Cape			Cape of Good Hope Nature Reserve, Klaasjagersberg	L. Vári	1966-10-26			1966-11-21	1966-11-23	Vari.Ac.no.2851	Ac. no. 2851	some mines			reared from larva	TMSA		Dr 58- ut 16	material seen in TM	Pelargonium	Pelargonium										Google Earth		-34.22	18.42
			PreservedSpecimen	Holocacista varii	E.J. van Nieukerken				5				larva	South Africa	Western Cape	Cape Peninsula		Hout Bay	L. Vári	1954-11-11			1954-12-07	1954-12-21	Vari.Ac.no.1357	Ac. no. 1357	10mines			reared from larva	TMSA		Dr 57- ut 1	material seen in TM	Pelargonium cucullatum	Pelagonium cuculatum										Google Earth		-34.05	18.34
			PreservedSpecimen	Holocacista varii	E.J. van Nieukerken				1				larva	South Africa	Western Cape	Cape Town		Kirstenbosch	L. Vári	1954-11-17			1954-12-14		Vari.Ac.no.1365	Ac. no. 1365	some mines			reared from larva	TMSA		Dr 57- ut 1	material seen in TM	Pelargonium cucullatum	Pelagonium cuculatum										Google Earth		-33.99	18.43
			PreservedSpecimen	Holocacista varii	E.J. van Nieukerken	Paratype	1	1					larva	South Africa	Western Cape	Cape Town		Kirstenbosch	L. Vári	1954-11-17			1954-12-11	1954-12-13	Vari.Ac.no.1365	Ac. no. 1365				reared from larva	MHUB			Specimens loaned to Leiden	Pelargonium cucullatum	Pelagonium cuculatum										Google Earth		-33.99	18.43
			PreservedSpecimen	Holocacista varii	E.J. van Nieukerken	Paratype			2				larva	South Africa	Western Cape	Cape Town		Kirstenbosch	L. Vári	1962-09-14			1962-10-01	1962-10-17	Vari.Ac.no.2535	Ac. no. 2535	a few mines			reared from larva	TMSA		Dr 57- ut 12	material seen in TM												Google Earth		-33.99	18.43
			PreservedSpecimen	Holocacista varii	E.J. van Nieukerken				1				larva	South Africa	Western Cape	Cape Town		Kirstenbosch	A.J.T. Janse				1954-12-05	1954-12-29						reared from larva	TMSA		Dr 56- ut 3	material seen in TM												Google Earth		-33.99	18.43
			PreservedSpecimen	Holocacista varii	E.J. van Nieukerken				1				larva	South Africa	Western Cape	Cape Town		slopes Table Mt	L. Vári	1954-03-04			1954-03-26	1954-04-03	Vari.Ac.no.1047	Ac. no. 1047	20 mines			reared from larva	TMSA		Dr 57- ut 1	material seen in TM	Pelargonium cucullatum	Pelagonium cuculatum										Google Earth		-33.92	18.41
			PreservedSpecimen	Holocacista varii	E.J. van Nieukerken				1				larva	South Africa	Eastern Cape		Zuurberg Pass	south slopes	L. Vári	1954-03-22			1954-04-20		Vari.Ac.no.1161	Ac. no. 1161	11 mines (in 1 leaf)			reared from larva	TMSA		Dr 57- ut 5	material seen in TM	Pelargonium	Pelargonium										Google Earth		-33.34	25.76
			PreservedSpecimen	Holocacista varii	E.J. van Nieukerken	Paratype			10				larva	South Africa	Western Cape	Cape Peninsula	nr. Muizenberg	Steenberg	L. Vári	1979-11-10			1979-11-15	1979-12-10	Vari.Ac.no.3764	Ac. no. 3764	mines			reared from larva	TMSA		Dr 58- ut 15	material seen in TM	Pelargonium	Pelargonium										Google Earth		-34.09	18.49
RMNH.INS.29600	HELA079-13	KP697797	PreservedSpecimen	Holocacista varii	E.J. van Nieukerken					1	1		larva	South Africa	Western Cape			Stellenbosch, Botanical Garden	E.J. van Nieukerken	2013-01-27					EvN2013033	EvN no 2013033-M	taken from mine	leafmines	botanical garden		RMNH	DNA extract (+slide)	Freezer Box47		Pelargonium hispidum			E.J. van Nieukerken								GPS Dakota	WGS84	-33.9357	18.8659
RMNH.INS.29570			PreservedSpecimen	Holocacista varii	E.J. van Nieukerken					1			larva	South Africa	Western Cape			Stellenbosch, Jonkershoek	E.J. van Nieukerken & H. Geertsema	2013-01-18					EvN2013017	EvN no 2013017-M	dead larva taken from mine	leafmines	fynbos		RMNH	Tissue collection -80	Freezer Box47		Pelargonium cucullatum			E.J. van Nieukerken								Google Earth	WGS84	-33.9939	18.9749
RMNH.INS.29571			PreservedSpecimen	Holocacista varii	E.J. van Nieukerken					1			larva	South Africa	Western Cape			Stellenbosch, Jonkershoek	E.J. van Nieukerken & H. Geertsema	2013-01-18					EvN2013017	EvN no 2013017-M	dead larva taken from mine	leafmines	fynbos		RMNH	Tissue collection -80	Freezer Box47		Pelargonium cucullatum			E.J. van Nieukerken								Google Earth	WGS84	-33.9939	18.9749
RMNH.INS.29572			PreservedSpecimen	Holocacista varii	E.J. van Nieukerken					1			larva	South Africa	Western Cape			Stellenbosch, Jonkershoek	E.J. van Nieukerken & H. Geertsema	2013-01-18					EvN2013017	EvN no 2013017-M	dead larva taken from mine	leafmines	fynbos		RMNH	Tissue collection -80	Freezer Box47		Pelargonium cucullatum			E.J. van Nieukerken								Google Earth	WGS84	-33.9939	18.9749
RMNH.INS.24623	HELA104-14	KP697806	PreservedSpecimen	Holocacista varii	E.J. van Nieukerken		1						larva	South Africa	Western Cape			Table mountain NP, Cecilia, nr Klaasenkop	E.J. van Nieukerken	2013-01-19			2013-02-13		EvN2013022	EvN no 2013022-K		leafmines	fynbos	el	RMNH				Pelargonium cucullatum			E.J. van Nieukerken	EvN4623							GPS Dakota	WGS84	-34.0065	18.4041
RMNH.INS.29575			PreservedSpecimen	Holocacista varii	E.J. van Nieukerken					1			larva	South Africa	Western Cape			Table mountain NP, Cecilia, nr Klaasenkop	E.J. van Nieukerken	2013-01-19					EvN2013022	EvN no 2013022-M	dead larva taken from mine	leafmines	fynbos		RMNH	Tissue collection -80	Freezer Box47		Pelargonium cucullatum			E.J. van Nieukerken								GPS Dakota	WGS84	-34.0065	18.4041
RMNH.INS.29576			PreservedSpecimen	Holocacista varii	E.J. van Nieukerken					1			larva	South Africa	Western Cape			Table mountain NP, Cecilia, nr Klaasenkop	E.J. van Nieukerken	2013-01-19					EvN2013022	EvN no 2013022-M	dead larva taken from mine	leafmines	fynbos		RMNH	Tissue collection -80	Freezer Box47		Pelargonium cucullatum			E.J. van Nieukerken								GPS Dakota	WGS84	-34.0065	18.4041
RMNH.INS.29577	HELA080-13	KP697795	PreservedSpecimen	Holocacista varii	E.J. van Nieukerken					1	1		larva	South Africa	Western Cape			Table mountain NP, Cecilia, nr Klaasenkop	E.J. van Nieukerken	2013-01-19					EvN2013022	EvN no 2013022-M	taken from mine	leafmines	fynbos		RMNH	DNA extract (+slide)	Freezer Box47		Pelargonium cucullatum			E.J. van Nieukerken								GPS Dakota	WGS84	-34.0065	18.4041
			PreservedSpecimen	Holocacista varii	E.J. van Nieukerken		2	4					larva	South Africa	Western Cape			Table mountain NP, Cecilia, nr Klaasenkop	E.J. van Nieukerken	2013-01-19			2013-02-11	2013-02-22	EvN2013022	EvN no 2013022-K		leafmines	fynbos	el	RMNH				Pelargonium cucullatum			E.J. van Nieukerken								GPS Dakota	WGS84	-34.0065	18.4041
RMNH.INS.24625	HELA106-14	KP697798	PreservedSpecimen	Holocacista varii	E.J. van Nieukerken			1					larva	South Africa	Western Cape			Table mountain NP, Cecilia, parking lot	E.J. van Nieukerken & H. Geertsema	2013-01-19			2013-02-13		EvN2013024	EvN no 2013024-K		leafmines	disturbed fynbos, cult area	el	RMNH				Pelargonium cucullatum			E.J. van Nieukerken	EvN4625							GPS Dakota	WGS84	-33.9988	18.4267
RMNH.INS.29585			PreservedSpecimen	Holocacista varii	E.J. van Nieukerken					1			larva	South Africa	Western Cape			Table mountain NP, Cecilia, parking lot	E.J. van Nieukerken & H. Geertsema	2013-01-19					EvN2013024	EvN no 2013024-M	dead larva taken from mine	leafmines	disturbed fynbos, cult area		RMNH	Tissue collection -80	Freezer Box47		Pelargonium cucullatum			E.J. van Nieukerken								GPS Dakota	WGS84	-33.9988	18.4267
			PreservedSpecimen	Holocacista varii	E.J. van Nieukerken		1						larva	South Africa	Western Cape			Table mountain NP, Cecilia, parking lot	E.J. van Nieukerken & H. Geertsema	2013-01-19			2013-01-19		EvN2013024	EvN no 2013024-K		leafmines	disturbed fynbos, cult area	el	RMNH				Pelargonium cucullatum			E.J. van Nieukerken								GPS Dakota	WGS84	-33.9988	18.4267
RMNH.INS.24388			PreservedSpecimen	Holocacista varii	E.J. van Nieukerken		1						adult	South Africa	Western Cape	Worcester		Fairy Glen	L. Vári & Potgieter	1966-10-15	1966-10-19										TMSA		Dr 57- ut 13	Specimens loaned to Leiden					EvN4388	Male genitalia	glycerin					Google Earth		-33.59	19.43
			PreservedSpecimen	Holocacista varii	E.J. van Nieukerken	Paratype			2				larva	South Africa	Western Cape	Cape Peninsula		Hout Bay	L. Vári	1962-09-14			1966-11-21		Vari.Ac.no.2846	Ac. no. 2846	a few mines			reared from larva	TMSA		Dr 57- ut 16	material seen in TM												Google Earth		-34.05	18.34
			PreservedSpecimen	Holocacista varii	E.J. van Nieukerken				9				larva	South Africa	Western Cape			Noordhoek	H. Geertsema				1984-05-28	1984-05-31			pupa 10-14.5.1984			reared from larva	TMSA		Dr 58- ut 9	material seen in TM	Pelargonium	Pelargonium										Google Earth		-34.09	18.39
			PreservedSpecimen	Holocacista varii	E.J. van Nieukerken	Paratype	6	4					larva	South Africa	Western Cape	Cape Town		slopes Table Mt	L. Vári	1954-03-04			1954-03-26	1954-04-03	Vari.Ac.no.1047	Ac. no. 1047	20 mines			reared from larva	TMSA		Dr 56- ut 16	material seen in TM	Pelargonium cucullatum	Pelagonium cuculatum										Google Earth		-33.92	18.41
			HumanObservation	Holocacista varii	H. Geertsema							+		South Africa	Western Cape	Ashton			H. Geertsema & L. Torrance																											Google Earth		-33.82	20.09
[truncated: 4 more columns]

## Sheet: Summary DS-HOLOCAC
Identification	BIN	Sample ID	Museum ID	Process ID	Institution Storing	Country/Ocean	GPS	Images	COI-5P
									GenBank	Trace
Antispila cornifoliella	BOLD:AAH4506	CNCLEP00042456	CNCLEP00042456	MNAI173-09	Canadian National Collection of Insects, Arachnids and Nematodes	United States	Yes	1	GU693130	2
Antispila oinophylla	BOLD:AAI4367	RMNH.INS.24204	RMNH.INS.24204	ANTVI056-11	Naturalis Biodiversity Centre	United States	Yes	6	JQ412525	2
Antispila cf. isabella	BOLD:AAI4368	CNCLEP00042536	CNCLEP00042536	MNAI253-09	Canadian National Collection of Insects, Arachnids and Nematodes	United States	Yes	1	GU693053	2
Heliozela resplendella	BOLD:AAI6721	MM06188		LEFID308-10	University of Oulu	Finland	Yes	1	HM873105	2
Antispila nysaefoliella	BOLD:AAK2678	RMNH.INS.18303	RMNH.INS.18303	ANTVI015-11	Naturalis Biodiversity Centre	United States	Yes	2	JQ412523	2
Heliozela sericiella	BOLD:AAK4533	MM05954		LEFIA1161-10	University of Oulu	Finland	Yes	0	JQ412568
Heliozela hammoniella	BOLD:AAK4551	MM15507		LEFIG643-10	University of Oulu	Finland	Yes	1	HM876306	2
Antispila treitschkiella	BOLD:AAU1917	RMNH.INS.11858	RMNH.INS.11858	ANTVI019-11	Naturalis Biodiversity Centre	Netherlands	Yes	3	JQ412552	2
Holocacista rivillei	BOLD:AAU2507	AVS10	AVS10	ANTVI028-11	Universita degli Studi di Padova, Dept. of Environmental Agronomy and Crop Productions	Italy	Yes	0	JQ412571	2
Holocacista rivillei	BOLD:AAU2507	AVS01	AVS01	ANTVI025-11	Universita degli Studi di Padova, Dept. of Environmental Agronomy and Crop Productions	Italy	Yes	0	JQ412572	2
Holocacista rivillei	BOLD:AAU2507	AVS08	AVS08	ANTVI026-11	Universita degli Studi di Padova, Dept. of Environmental Agronomy and Crop Productions	Italy	Yes	0	JQ412570	2
Holocacista rivillei	BOLD:AAU2507	AVS09	AVS09	ANTVI027-11	Universita degli Studi di Padova, Dept. of Environmental Agronomy and Crop Productions	Italy	Yes	0	JQ412569	2
Holocacista rivillei	BOLD:AAU2507	RMNH.INS.24626	RMNH.INS.24626	HELA107-14	Naturalis Biodiversity Centre	Italy	Yes	1	KP697786	2
Antispila petryi	BOLD:AAV5055	TER2CS	TER2CS	ANTVI036-11	Universita degli Studi di Padova, Dept. of Environmental Agronomy and Crop Productions	Italy	Yes	0	JQ412518	1
Antispila vitis1	BOLD:AAV7591	RMNH.INS.18126	RMNH.INS.18126	ANTVI005-11	Naturalis Biodiversity Centre	United States	Yes	0	JQ412557	2
Antispila vitis2	BOLD:AAV7592	RMNH.INS.18656	RMNH.INS.18656	ANTVI053-11	Naturalis Biodiversity Centre	United States	Yes	2	JQ412559	2
Coptodisca lucifluella	BOLD:AAV9339	RMNH.INS.24368	RMNH.INS.24368	HELA047-13	Museo Civico di Storia Naturale, Verona	Italy	Yes	1	KJ427013	2
Heliozela aesella	BOLD:AAW1305	TH-08-6163	TH-08-6163	ANTVI020-11	University of Maryland	United States	Yes	0	JQ412565
Antispilina ludwigi	BOLD:AAW5935	RMNH.INS.17943	RMNH.INS.17943	ANTVI004-11	Naturalis Biodiversity Centre	France	Yes	2	JQ412563	2
Antispila cf. viticordifoliella	BOLD:AAZ5646	RMNH.INS.18560	RMNH.INS.18560	ANTVI047-11	Naturalis Biodiversity Centre	United States	Yes	0	JQ412545	2
Antispila ampelopsifoliella	BOLD:ABA3237	RMNH.INS.18536	RMNH.INS.18536	ANTVI043-11	Naturalis Biodiversity Centre	United States	Yes	0	JQ412549	2
Holocacista leea_Borneo	BOLD:ACG8622	RMNH.INS.24158	RMNH.INS.24158	HELA067-13	Naturalis Biodiversity Centre	Indonesia	Yes	2	KP697790	4
Holocacista paederia_Taiwan	BOLD:ACG8623	RMNH.INS.29541	RMNH.INS.29541	HELA068-13	Naturalis Biodiversity Centre	Taiwan	Yes	4	KP697811	2
Holocacista rhoicissus_tomentosa	BOLD:ACG8643	RMNH.INS.29566	RMNH.INS.29566	HELA070-13	Naturalis Biodiversity Centre	South Africa	Yes	0	KP697810	2
Antispila metallella	BOLD:ACG8679	RMNH.INS.24371	RMNH.INS.24371	HELA016-13	Naturalis Biodiversity Centre	Netherlands	Yes	2	KP697814	2
Holocacista varii	BOLD:ACG8941	RMNH.INS.24625	RMNH.INS.24625	HELA106-14	Naturalis Biodiversity Centre	South Africa	Yes	1	KP697798	2
Holocacista varii	BOLD:ACG8941	RMNH.INS.29577	RMNH.INS.29577	HELA080-13	Naturalis Biodiversity Centre	South Africa	Yes	1	KP697795	2
Holocacista varii	BOLD:ACG8941	RMNH.INS.24623	RMNH.INS.24623	HELA104-14	Naturalis Biodiversity Centre	South Africa	Yes	1	KP697806	2
Holocacista varii	BOLD:ACG8941	RMNH.INS.29600	RMNH.INS.29600	HELA079-13	Naturalis Biodiversity Centre	South Africa	Yes	3	KP697797	2
Holocacista capensis	BOLD:ACG9027	RMNH.INS.24262	RMNH.INS.24262	HELA075-13	Naturalis Biodiversity Centre	South Africa	Yes	1	KP697812	2
Holocacista capensis	BOLD:ACG9027	RMNH.INS.24263	RMNH.INS.24263	HELA076-13	Naturalis Biodiversity Centre	South Africa	Yes	1	KP697807	2
Holocacista capensis	BOLD:ACG9027	RMNH.INS.24261	RMNH.INS.24261	HELA074-13	Naturalis Biodiversity Centre	South Africa	Yes	0	KP697813	2
Holocacista capensis	BOLD:ACG9027	RMNH.INS.29586	RMNH.INS.29586	HELA077-13	Naturalis Biodiversity Centre	South Africa	Yes	0	KP697809	2
Holocacista capensis	BOLD:ACG9027	RMNH.INS.29578	RMNH.INS.29578	HELA078-13	Naturalis Biodiversity Centre	South Africa	Yes	0	KP697799	2
Holocacista capensis	BOLD:ACG9027	RMNH.INS.24260	RMNH.INS.24260	HELA073-13	Naturalis Biodiversity Centre	South Africa	Yes	0	KP697801	2
Holocacista capensis	BOLD:ACG9027	RMNH.INS.24624	RMNH.INS.24624	HELA105-14	Naturalis Biodiversity Centre	South Africa	Yes	1	KP697788	2
Holocacista capensis	BOLD:ACG9027	RMNH.INS.24622	RMNH.INS.24622	HELA103-14	Naturalis Biodiversity Centre	South Africa	Yes	1	KP697785	2
Coptodisca splendoriferella	BOLD:ACG9220	RMNH.INS.18637	RMNH.INS.18637	HELA056-13	Naturalis Biodiversity Centre	United States	Yes	0	KJ427024	2
Antispila ampelopsia	BOLD:ACG9246	RMNH.INS.24364	RMNH.INS.24364	HELA001-13	Naturalis Biodiversity Centre	Taiwan	Yes	1	KP697793	2
Holocacista rhoicissus_tridentata	BOLD:ACG9288	RMNH.INS.29658	RMNH.INS.29658	HELA071-13	Naturalis Biodiversity Centre	South Africa	Yes	0	KP697792	2
Holocacista impatiens_Vietnam	BOLD:ACG9289	RMNH.INS.17961	RMNH.INS.17961	HELA065-13	Naturalis Biodiversity Centre	Vietnam	Yes	0	KP697787	2
Holocacista dyerophytum_UAE	BOLD:ACG9290	RMNH.INS.30260	RMNH.INS.30260	HELA115-14	Naturalis Biodiversity Centre	United Arab Emirates	Yes	0	KP697794	2
Holocacista dyerophytum_UAE	BOLD:ACG9290	RMNH.INS.24628	RMNH.INS.24628	HELA108-14	Naturalis Biodiversity Centre	United Arab Emirates	Yes	1	KP697796	2
Holocacista dyerophytum_UAE	BOLD:ACG9290	RMNH.INS.18451	RMNH.INS.18451	HELA063-13	Naturalis Biodiversity Centre	United Arab Emirates	Yes	0	KP697791	2
Coptodisca ostryaefoliella	BOLD:ACG9438	RMNH.INS.18337	RMNH.INS.18337	HELA051-13	Naturalis Biodiversity Centre	United States	Yes	0	KJ427018	2
Coptodisca arbutiella	BOLD:ACK8292	RMNH.INS.24466	RMNH.INS.24466	COPIN002-14	Naturalis Biodiversity Centre	Canada	Yes	1	KJ426999	2
Coptodisca saliciella	BOLD:ACL0563	RMNH.INS.29933	RMNH.INS.29933	HELA083-13	Naturalis Biodiversity Centre	United States	Yes	1	KJ427022	2
Antispila freemani	BOLD:ACM1106	DLW-91-0018		NAMUM037-08	University of Maryland	United States	Yes	1	JQ412514	2
Holocacista DH_casurinoides	BOLD:ACO2844	RMNH.INS.24522	HLZ919	HELA089-14	Research Collection of Doug Hilton	Australia	Yes	0	KP697804	2
Antispila corniella	BOLD:ACO3347	RMNH.INS.24535	OPU-IN-LE-4209VIII1183	HELA099-14	Osaka Prefecture University, Entomological Laboratory	Japan	Yes	0	KP697815	2
Holocacista sp. Lasianthus_Sabah	BOLD:ACO3368	RMNH.INS.30054	RMNH.INS.30054	HELA112-14	Naturalis Biodiversity Centre	Malaysia	Yes	0	KP697808	2
Holocacista sp. Lasianthus_Sabah	BOLD:ACO3368	RMNH.INS.30250	RMNH.INS.30250	HELA114-14	Naturalis Biodiversity Centre	Malaysia	Yes	0	KP697789	2
Holocacista impatiens_Vietnam	NONE	RMNH.INS.24361	RMNH.INS.24361	HELA064-13	Naturalis Biodiversity Centre	Vietnam	Yes	2	KP697802
Holocacista lasianthus_Borneo	NONE	RMNH.INS.24159	RMNH.INS.24159	HELA066-13	Naturalis Biodiversity Centre	Indonesia	Yes	1	KP697805	2
Holocacista psychotria_Australia	NONE	RMNH.INS.24367	RMNH.INS.24367	HELA069-13	Naturalis Biodiversity Centre	Australia	Yes	1	KP697803
Holocacista rhoicissus_tridentata	NONE	RMNH.INS.29659	RMNH.INS.29659	HELA072-13	Naturalis Biodiversity Centre	South Africa	Yes	0	KP697800
List of specimens yet to be sequenced
